# Supplementary material for: Identifying Oncogenic Missense Single Nucleotide Polymorphisms in Human SAT1 Gene Using Computational Algorithms and Molecular Dynamics Tools
Source: Cancer Rep (Hoboken). 2024 Jul 23;7(7):e2130. doi: 10.1002/cnr2.2130 (PMC11264109; doi:10.1002/cnr2.2130)
Supplement: Supplementary file 1 — Table S1. All SNP that are deposited in the dbSNP database are enlisted and counted. Table S2. Functional and pathogenicity prediction of all missense variants. Table S3. The URL links of the used tools and servers in the study. [file CNR2-7-e2130-s001.xlsx]

## Sheet:  Sheet1
Tiltle: Identifying Oncogenic Missense SNPs in Human SAT1 Gene Using Computational Algorithms and Molecular Dynamics Tools
Supplementary Table S1: All SNP that are deposited in the dbSNP database are enlisted and counted.
#chromosome	Position	Variation	Variant_type	SNP_ID	Function_class
X	23785703	C>G	snv	142757578	synonymous_variant
X	23783890	C>G,T	snv	200440143	intron_variant
X	23783966	A>G	snv	7929	intron_variant
X	23785701	C>A,T	snv	11404	missense_variant
X	23781816	C>A,G,T	snv	928931	2KB_upstream_variant
X	23781922	A>C,G,T	snv	928932	2KB_upstream_variant
X	23784943	A>G	snv	928933	intron_variant
X	23783680	T>G	snv	1139915	missense_variant
X	23785957	C>T	snv	1804459	non_coding_transcript_variant
X	23785392	G>A,C	snv	1804460	missense_variant
X	23781758	C>G,T	snv	1960264	2KB_upstream_variant
X	23786101	A>G	snv	2071030	non_coding_transcript_variant
X	23786060	T>C	snv	2532616	non_coding_transcript_variant
X	23785572	T>A	snv	2532617	intron_variant
X	23785259	T>C	snv	2532618	missense_variant
X	23784466	T>G	snv	2532619	intron_variant
X	23784264	T>C	snv	2532620	intron_variant
X	23783512	T>C	snv	2532621	intron_variant
X	23782658	T>G	snv	2532622	2KB_upstream_variant
X	23782657	T>G	snv	2532623	2KB_upstream_variant
X	23781690	G>C	snv	2532624	2KB_upstream_variant
X	23783573	C>G,T	snv	2855494	intron_variant
X	23783667	A>G	snv	2855495	missense_variant
X	23784040	A>T	snv	2855496	intron_variant
X	23784174	A>G	snv	2855497	intron_variant
X	23785445	G>A,T	snv	2855499	intron_variant
X	23783585	G>C	snv	3764884	intron_variant
X	23783476	A>G	snv	3764885	intron_variant
X	23781355	C>G,T	snv	5925934	intron_variant
X	23781621	A>C	snv	6526342	2KB_upstream_variant
X	23786482	T>A,C	snv	6526343	2KB_upstream_variant
X	23786629	C>G,T	snv	6526344	500B_downstream_variant
X	23786568	A>G	snv	6627976	500B_downstream_variant
X	23783661	C>T	snv	6629746	synonymous_variant
X	23784569	TTTTTTTTTT>-,TT,TTTT,TTTTT,TTTTTT,TTTTTTT,TTTTTTTT,TTTTTTTTT,TTTTTTTTTTT,TTTTTTTTTTTT,TTTTTTTTTTTTT,TTTTTTTTTTTTTT,TTTTTTTTTTTTTTT,TTTTTTTTTTTTTTTT,TTTTTTTTTTTTTTTTT,TTTTTTTTTTTTTTTTTT,TTTTTTTTTTTTTTTTTTT,TTTTTTTTTTTTTTTTTTTT	delins	9306769	intron_variant
X	23786445	TTT>-,T,TT,TTTT,TTTTT,TTTTTT	delins	11413410	500B_downstream_variant
X	23783194	C>T	snv	11550721	non_coding_transcript_variant
X	23781807	T>C	snv	11556365	2KB_upstream_variant
X	23781802	C>G	snv	11556368	2KB_upstream_variant
X	23781811	A>C	snv	11556371	2KB_upstream_variant
X	23781819	T>C	snv	11556373	2KB_upstream_variant
X	23781232	G>A	snv	12832660	2KB_upstream_variant
X	23781426	G>A	snv	12838869	2KB_upstream_variant
X	23782419	G>A	snv	12846646	2KB_upstream_variant
X	23781923	G>A	snv	13440939	2KB_upstream_variant
X	23781944	G>A	snv	13440940	2KB_upstream_variant
X	23781994	G>A	snv	13440941	2KB_upstream_variant
X	23782069	G>A	snv	13440947	2KB_upstream_variant
X	23782206	G>A	snv	13440952	2KB_upstream_variant
X	23782360	G>A	snv	13441047	2KB_upstream_variant
X	23783230	G>T	snv	17551556	non_coding_transcript_variant
X	23781701	A>C	snv	28452643	2KB_upstream_variant
X	23782197	->A	delins	33998036	2KB_upstream_variant
X	23786650	A>-	del	35428301	500B_downstream_variant
X	23784960	A>G	snv	41305193	intron_variant
X	23782912	G>A	snv	41311469	2KB_upstream_variant
X	23783570	C>T	snv	45540938	intron_variant
X	23783568	C>G,T	snv	45573834	intron_variant
X	23781875	AAAAAAAAAAAAAAAAAAAAAAAAAAAA>-,A,AA,AAA,AAAA,AAAAA,AAAAAA,AAAAAAA,AAAAAAAA,AAAAAAAAA,AAAAAAAAAA,AAAAAAAAAAA,AAAAAAAAAAAA,AAAAAAAAAAAAA,AAAAAAAAAAAAAA,AAAAAAAAAAAAAAA,AAAAAAAAAAAAAAAA,AAAAAAAAAAAAAAAAA,AAAAAAAAAAAAAAAAAA,AAAAAAAAAAAAAAAAAAA,AAAAAAAAAAAAAAAAAAAA,AAAAAAAAAAAAAAAAAAAAA,AAAAAAAAAAAAAAAAAAAAAA,AAAAAAAAAAAAAAAAAAAAAAA,AAAAAAAAAAAAAAAAAAAAAAAA,AAAAAAAAAAAAAAAAAAAAAAAAA,AAAAAAAAAAAAAAAAAA…	delins	56178545	2KB_upstream_variant
X	23784569	->CT	delins	72365150	intron_variant
X	23784952	G>C,T	snv	73625178	intron_variant
X	23785034	C>G,T	snv	73625179	missense_variant
X	23786656	G>C,T	snv	75415964	500B_downstream_variant
X	23786643	G>A,T	snv	76711072	500B_downstream_variant
X	23786458	T>G	snv	76924627	500B_downstream_variant
X	23786642	T>G	snv	77572990	500B_downstream_variant
X	23786641	A>G	snv	80286169	500B_downstream_variant
X	23786703	A>T	snv	111356982	500B_downstream_variant
X	23781996	G>A	snv	112080346	2KB_upstream_variant
X	23785656	->T	delins	112104496	intron_variant
X	23784986	A>G	snv	112405732	intron_variant
X	23783797	C>A,G,T	snv	113025395	intron_variant
X	23784627	A>C,G	snv	113294310	intron_variant
X	23783035	G>T	snv	113380304	2KB_upstream_variant
X	23783190	G>A	snv	113458958	non_coding_transcript_variant
X	23786237	T>A	snv	113541391	500B_downstream_variant
X	23783712	A>C	snv	113606896	intron_variant
X	23785443	C>A,T	snv	113693085	intron_variant
X	23781645	C>T	snv	113759625	2KB_upstream_variant
X	23783212	C>T	snv	138635490	non_coding_transcript_variant
X	23784162	C>T	snv	139763071	intron_variant
X	23783386	C>A	snv	139915283	missense_variant
X	23785476	T>C	snv	140890109	intron_variant
X	23781666	C>T	snv	143142071	2KB_upstream_variant
X	23785614	G>A	snv	144320087	intron_variant
X	23783680	->G	delins	145345350	frameshift_variant
X	23782110	G>A	snv	145472400	2KB_upstream_variant
X	23783694	A>G	snv	145594541	missense_variant
X	23785314	T>C	snv	145618629	synonymous_variant
X	23783385	G>A,T	snv	145980431	missense_variant
X	23785732	A>G	snv	147672674	missense_variant
X	23785420	G>C	snv	148483557	missense_variant
X	23782399	T>A,C	snv	148814497	2KB_upstream_variant
X	23783402	A>C	snv	149732167	synonymous_variant
X	23784755	G>T	snv	180942326	intron_variant
X	23785444	G>A	snv	181173157	intron_variant
X	23783088	G>A,C	snv	182373471	2KB_upstream_variant
X	23786701	G>A	snv	182469402	500B_downstream_variant
X	23781657	C>T	snv	182899168	2KB_upstream_variant
X	23786199	T>A,G	snv	183327896	non_coding_transcript_variant
X	23783941	T>C	snv	184684390	intron_variant
X	23784818	G>T	snv	184896280	intron_variant
X	23784517	C>G,T	snv	185772892	intron_variant
X	23781711	T>A	snv	185859650	2KB_upstream_variant
X	23785669	T>C	snv	186009531	intron_variant
X	23786522	C>T	snv	187419083	500B_downstream_variant
X	23782357	T>G	snv	187701454	2KB_upstream_variant
X	23785075	G>A,T	snv	188735170	missense_variant
X	23784039	A>G	snv	189004882	intron_variant
X	23781208	T>A	snv	189949920	2KB_upstream_variant
X	23784535	A>G	snv	190250383	intron_variant
X	23781809	G>A	snv	191054876	2KB_upstream_variant
X	23786072	G>A	snv	191760162	non_coding_transcript_variant
X	23783742	G>C,T	snv	191762819	intron_variant
X	23786550	C>T	snv	191789974	500B_downstream_variant
X	23782417	C>G	snv	192765099	2KB_upstream_variant
X	23784071	C>G	snv	193127399	intron_variant
X	23783329	G>A	snv	200874370	non_coding_transcript_variant
X	23785463	G>C	snv	201091896	intron_variant
X	23781803	G>A	snv	367813988	2KB_upstream_variant
X	23783654	C>T	snv	368001685	intron_variant
X	23782454	T>C	snv	368012458	2KB_upstream_variant
X	23783780	C>T	snv	368684242	intron_variant
X	23785374	G>A,T	snv	369343665	synonymous_variant
X	23782141	G>C	snv	370208902	2KB_upstream_variant
X	23783717	A>G	snv	370216761	intron_variant
X	23785481	G>A	snv	370945465	intron_variant
X	23783430	C>T	snv	371163378	intron_variant
X	23784030	AA>-,A,AAA,AAAA	delins	372110787	intron_variant
X	23783801	T>C	snv	372140138	synonymous_variant
X	23783917	C>T	snv	372403117	intron_variant
X	23785610	T>C	snv	373499605	intron_variant
X	23783620	G>A,C	snv	374107682	intron_variant
X	23783442	C>A,G,T	snv	374212275	intron_variant
X	23785473	T>C	snv	374606645	intron_variant
X	23783828	C>T	snv	375352696	synonymous_variant
X	23785947	G>A	snv	375800159	non_coding_transcript_variant
X	23785456	C>T	snv	376464639	intron_variant
X	23783187	C>T	snv	377118712	non_coding_transcript_variant
X	23785160	G>A,C	snv	377560648	missense_variant
X	23786251	C>T	snv	528053662	500B_downstream_variant
X	23781436	G>A	snv	550484794	2KB_upstream_variant
X	23786286	G>A,T	snv	553560869	500B_downstream_variant
X	23785292	T>C	snv	556451893	missense_variant
X	23783852	A>C	snv	745485198	synonymous_variant
X	23784030	A>G,T	snv	745565799	intron_variant
X	23784733	G>A	snv	745624016	intron_variant
X	23786264	C>G,T	snv	745677454	500B_downstream_variant
X	23783295	C>T	snv	745891782	non_coding_transcript_variant
X	23785279	T>C	snv	745994814	synonymous_variant
X	23784045	A>G	snv	746576123	intron_variant
X	23785390	T>C	snv	746629550	synonymous_variant
X	23784737	C>G,T	snv	746811448	intron_variant
X	23786342	T>A,C	snv	746981209	500B_downstream_variant
X	23783708	A>C,T	snv	747031398	missense_variant
X	23782388	A>-	delins	747365906	2KB_upstream_variant
X	23783339	G>A	snv	747491672	non_coding_transcript_variant
X	23783462	G>A	snv	747542931	intron_variant
X	23786124	C>T	snv	748006451	non_coding_transcript_variant
X	23785411	G>A	snv	748119306	missense_variant
X	23783729	A>G	snv	748575574	intron_variant
X	23785433	C>T	snv	749095747	intron_variant
X	23785641	C>G,T	snv	749219213	intron_variant
X	23783559	G>C,T	snv	749355547	intron_variant
X	23783270	G>C	snv	749496374	non_coding_transcript_variant
X	23784365	A>T	snv	749742537	non_coding_transcript_variant
X	23783238	G>A	snv	750034262	non_coding_transcript_variant
X	23785341	T>C,G	snv	750695278	synonymous_variant
X	23784003	CAGC>-	delins	750793198	intron_variant
X	23781238	C>T	snv	750823652	2KB_upstream_variant
X	23785952	A>G	snv	750872348	non_coding_transcript_variant
X	23785496	T>C	snv	751238388	intron_variant
X	23781736	A>G	snv	751358268	2KB_upstream_variant
X	23783388	G>A	snv	751600110	missense_variant
X	23786580	A>G	snv	751658235	500B_downstream_variant
X	23783783	G>A,C	snv	751722615	intron_variant
X	23785881	T>C,G	snv	751858477	non_coding_transcript_variant
X	23783913	G>C,T	snv	751859106	intron_variant
X	23782662	T>C	snv	751947051	2KB_upstream_variant
X	23785539	A>T	snv	752149094	missense_variant
X	23782001	G>T	snv	752236806	2KB_upstream_variant
X	23783405	G>A	snv	752469765	synonymous_variant
X	23783122	C>A	snv	752488427	2KB_upstream_variant
X	23783653	C>T	snv	752565067	intron_variant
X	23784113	A>C	snv	753134609	intron_variant
X	23783195	G>A,C,T	snv	753371942	non_coding_transcript_variant
X	23783778	C>G	snv	753558693	intron_variant
X	23785080	C>A	snv	754145954	missense_variant
X	23785899	A>G	snv	754254001	non_coding_transcript_variant
X	23783953	A>C	snv	754393850	intron_variant
X	23785502	T>C	snv	754587266	intron_variant
X	23783251	T>C	snv	754863854	non_coding_transcript_variant
X	23786595	C>T	snv	754972725	500B_downstream_variant
X	23783724	G>A	snv	754997244	intron_variant
X	23784089	AGTA>-	delins	755181810	intron_variant
X	23785316	C>G	snv	755343240	missense_variant
X	23781199	A>C,T	snv	755576994	2KB_upstream_variant
X	23781834	C>A,G,T	snv	755630308	2KB_upstream_variant
X	23781185	C>G,T	snv	755805613	2KB_upstream_variant
X	23786677	G>A	snv	756342715	500B_downstream_variant
X	23784137	T>C	snv	756503777	intron_variant
X	23785563	A>G	snv	756639086	intron_variant
X	23783813	T>C	snv	756652932	synonymous_variant
X	23783944	G>T	snv	756702253	intron_variant
X	23782482	T>G	snv	756934407	2KB_upstream_variant
X	23785660	GT>-	delins	757176838	intron_variant
X	23783413	T>A,C	snv	757435207	missense_variant
X	23786073	A>G	snv	757451885	non_coding_transcript_variant
X	23785931	TGT>-	delins	757525953	non_coding_transcript_variant
X	23783982	G>A	snv	757743977	intron_variant
X	23785328	G>A	snv	757797199	missense_variant
X	23785094	C>T	snv	757834957	missense_variant
X	23784037	A>G	snv	757920478	intron_variant
X	23783244	G>A,C,T	snv	757975430	non_coding_transcript_variant
X	23785281	A>G,T	snv	758406520	missense_variant
X	23783448	G>A	snv	758520675	intron_variant
X	23783702	T>G	snv	758575147	synonymous_variant
X	23781241	T>C	snv	758635529	2KB_upstream_variant
X	23786006	G>A,T	snv	758893829	non_coding_transcript_variant
X	23783001	T>G	snv	759250758	2KB_upstream_variant
X	23783647	C>T	snv	759396263	intron_variant
X	23785282	T>C	snv	759812284	missense_variant
X	23783785	T>C,G	snv	760416815	intron_variant
X	23783768	G>A	snv	760481236	intron_variant
X	23783870	C>T	snv	760664631	synonymous_variant
X	23785295	T>C	snv	760906221	missense_variant
X	23786599	C>A	snv	761343046	500B_downstream_variant
X	23783379	A>G	snv	761372150	missense_variant
X	23785163	G>A	snv	761425463	missense_variant
X	23783891	C>T	snv	761659596	intron_variant
X	23785787	C>A,T	snv	761860804	synonymous_variant
X	23784758	A>C,G	snv	761878508	intron_variant
X	23781613	C>A,T	snv	761989827	2KB_upstream_variant
X	23783650	C>-	delins	762247036	intron_variant
X	23785472	G>A	snv	762423178	intron_variant
X	23784931	T>C	snv	762503016	intron_variant
X	23782763	C>A,T	snv	763064333	2KB_upstream_variant
X	23781672	G>A	snv	763333869	2KB_upstream_variant
X	23785095	T>A	snv	763581565	synonymous_variant
X	23783770	C>T	snv	763907600	intron_variant
X	23783789	C>G	snv	764050893	intron_variant
X	23785307	C>T	snv	764239848	missense_variant
X	23783969	G>A	snv	764862163	intron_variant
X	23783384	C>A,G,T	snv	764882680	synonymous_variant
X	23785265	T>C	snv	764909079	missense_variant
X	23783910	A>G	snv	764988660	intron_variant
X	23784798	G>A	snv	765052504	intron_variant
X	23786503	C>G,T	snv	765578698	500B_downstream_variant
X	23785337	T>C	snv	765638178	missense_variant
X	23785940	ATA>-	delins	765781283	non_coding_transcript_variant
X	23783630	T>C	snv	766012632	intron_variant
X	23783781	C>G	snv	766643919	intron_variant
X	23785847	A>G	snv	766687812	synonymous_variant
X	23785488	A>T	snv	766741127	intron_variant
X	23785817	C>T	snv	767058466	synonymous_variant
X	23783403	C>T	snv	767248787	synonymous_variant
X	23783648	A>C	snv	767432320	intron_variant
X	23783927	T>C	snv	767671088	intron_variant
X	23783757	->GACA	ins	768027618	intron_variant
X	23785401	G>A	snv	768149528	synonymous_variant
X	23784738	G>A,T	snv	768382151	intron_variant
X	23783368	T>C	snv	768921302	missense_variant
X	23781483	A>G	snv	769068150	2KB_upstream_variant
X	23783465	C>T	snv	769137466	intron_variant
X	23781362	A>G	snv	769277231	2KB_upstream_variant
X	23786126	T>A	snv	769407721	non_coding_transcript_variant
X	23785416	G>A	snv	769555216	missense_variant
X	23783613	T>A	snv	770053467	intron_variant
X	23781474	G>A	snv	770168958	2KB_upstream_variant
X	23783734	G>T	snv	770248013	intron_variant
X	23782613	A>-	del	770420326	2KB_upstream_variant
X	23781774	C>T	snv	770564326	2KB_upstream_variant
X	23783745	C>T	snv	770641195	intron_variant
X	23785434	G>A,T	snv	770757258	intron_variant
X	23783574	C>T	snv	770974016	intron_variant
X	23783288	A>G	snv	771145782	non_coding_transcript_variant
X	23784450	C>A	snv	771326772	intron_variant
X	23783840	C>T	snv	771411539	synonymous_variant
X	23783755	C>T	snv	771451420	intron_variant
X	23783866	A>G	snv	771632138	missense_variant
X	23786284	C>A	snv	771790329	500B_downstream_variant
X	23786296	T>C	snv	771791252	500B_downstream_variant
X	23784839	T>C	snv	772021286	intron_variant
X	23784914	G>A	snv	772825361	intron_variant
X	23782630	A>G	snv	773463503	2KB_upstream_variant
X	23785803	A>C	snv	773639549	synonymous_variant
X	23783642	A>C,G	snv	773960231	intron_variant
X	23785721	C>T	snv	773982728	synonymous_variant
X	23783747	G>A	snv	774012990	intron_variant
X	23781788	G>A	snv	774191016	2KB_upstream_variant
X	23783000	C>T	snv	774590584	2KB_upstream_variant
X	23783868	C>A	snv	774822224	missense_variant
X	23786445	T>G	snv	774942866	500B_downstream_variant
X	23783753	G>A	snv	775318195	intron_variant
X	23784939	A>G	snv	775351022	intron_variant
X	23783758	C>T	snv	775545603	intron_variant
X	23784692	A>G	snv	775653572	intron_variant
X	23781381	A>-	delins	775760722	2KB_upstream_variant
X	23785294	C>T	snv	775768486	missense_variant
X	23783336	A>G	snv	776017309	non_coding_transcript_variant
X	23785132	G>A,C	snv	776195612	missense_variant
X	23785471	A>G	snv	776784626	intron_variant
X	23783611	C>G,T	snv	776868417	intron_variant
X	23785763	A>G	snv	776979200	intron_variant
X	23783371	G>C	snv	777012184	missense_variant
X	23781598	T>C	snv	777157648	2KB_upstream_variant
X	23781843	C>-	delins	777335609	2KB_upstream_variant
X	23785636	G>C	snv	777638546	intron_variant
X	23783741	C>G	snv	778237393	intron_variant
X	23783819	T>C	snv	778288207	synonymous_variant
X	23783945	C>G	snv	778484367	intron_variant
X	23783850	G>A	snv	778776707	missense_variant
X	23783290	C>G,T	snv	778863754	non_coding_transcript_variant
X	23786195	C>T	snv	779059335	non_coding_transcript_variant
X	23784463	G>A,T	snv	779093106	intron_variant
X	23784024	C>A,T	snv	779096573	intron_variant
X	23785636	AG>-	delins	779150835	intron_variant
X	23785277	T>A	snv	779242223	missense_variant
X	23784077	A>G	snv	779830922	intron_variant
X	23783461	G>A,T	snv	780059226	intron_variant
X	23783705	A>G	snv	780108068	synonymous_variant
X	23786064	T>C	snv	780177290	non_coding_transcript_variant
X	23782549	G>A	snv	780345093	2KB_upstream_variant
X	23781340	C>A	snv	780617655	2KB_upstream_variant
X	23785407	C>A	snv	780634321	missense_variant
X	23785513	T>C	snv	780689420	intron_variant
X	23783257	G>A	snv	781022086	non_coding_transcript_variant
X	23785866	->T	delins	781157221	non_coding_transcript_variant
X	23786103	A>G	snv	781220543	non_coding_transcript_variant
X	23781395	G>A	snv	781466733	2KB_upstream_variant
X	23786596	G>A	snv	781479672	500B_downstream_variant
X	23783305	A>C	snv	781732282	non_coding_transcript_variant
X	23783726	G>C	snv	781758000	intron_variant
X	23785713	->T	delins	866440380	frameshift_variant
X	23785746	->C	delins	866758277	frameshift_variant
X	23781908	A>C	snv	866835101	2KB_upstream_variant
X	23785543	C>T	snv	867129238	synonymous_variant
X	23784590	G>T	snv	867244812	intron_variant
X	23784048	T>G	snv	867289650	intron_variant
X	23784568	C>T	snv	867377177	intron_variant
X	23784589	G>T	snv	868201399	intron_variant
X	23783676	T>C,G	snv	868263851	missense_variant
X	23783423	G>A,T	snv	878882769	intron_variant
X	23785431	TA>-	del	878901344	splice_donor_variant
X	23783420	A>G	snv	878910291	intron_variant
X	23785683	T>C	snv	878944099	intron_variant
X	23786640	C>G,T	snv	878947588	500B_downstream_variant
X	23783422	C>T	snv	878956182	intron_variant
X	23785682	A>C	snv	879018602	intron_variant
X	23783419	T>A	snv	879042374	splice_donor_variant
X	23785430	->CT	ins	879170252	splice_donor_variant
X	23783421	G>C,T	snv	879233654	intron_variant
X	23783425	A>G	snv	879251376	intron_variant
X	23786648	C>T	snv	879981018	500B_downstream_variant
X	23784164	C>T	snv	886386052	intron_variant
X	23783588	C>T	snv	886440928	intron_variant
X	23781842	G>T	snv	886773662	2KB_upstream_variant
X	23786292	A>C	snv	887256142	500B_downstream_variant
X	23782245	T>C	snv	888065598	2KB_upstream_variant
X	23783589	C>A,T	snv	888382561	intron_variant
X	23781737	T>C	snv	889234715	2KB_upstream_variant
X	23782062	C>T	snv	889314538	2KB_upstream_variant
X	23786105	T>G	snv	890117468	non_coding_transcript_variant
X	23786493	C>T	snv	891406179	500B_downstream_variant
X	23781298	G>A,C	snv	892482045	2KB_upstream_variant
X	23785615	A>G	snv	893906951	intron_variant
X	23782920	C>G	snv	894862046	2KB_upstream_variant
X	23783193	C>T	snv	896172922	non_coding_transcript_variant
X	23782874	G>C	snv	896259677	2KB_upstream_variant
X	23783566	C>T	snv	896867929	intron_variant
X	23783168	C>T	snv	897022588	2KB_upstream_variant
X	23784454	A>G	snv	899167926	intron_variant
X	23785954	C>T	snv	900014828	non_coding_transcript_variant
X	23783563	C>A,T	snv	900361022	intron_variant
X	23781279	C>A	snv	901538602	2KB_upstream_variant
X	23782164	C>G	snv	901980833	2KB_upstream_variant
X	23784230	A>C	snv	902505939	intron_variant
X	23784932	A>G	snv	902559821	intron_variant
X	23785772	T>C	snv	903298254	synonymous_variant
X	23782867	G>T	snv	903563719	2KB_upstream_variant
X	23782370	C>G	snv	903630600	2KB_upstream_variant
X	23783208	C>T	snv	903677270	non_coding_transcript_variant
X	23782767	G>A	snv	904854921	2KB_upstream_variant
X	23782350	G>A	snv	904861991	2KB_upstream_variant
X	23783202	G>A,C,T	snv	907245673	non_coding_transcript_variant
X	23785183	A>G	snv	907668275	missense_variant
X	23782675	A>G	snv	909391513	2KB_upstream_variant
X	23784731	A>G	snv	909593958	intron_variant
X	23782522	T>C	snv	910519247	2KB_upstream_variant
X	23782710	C>G	snv	910633114	2KB_upstream_variant
X	23781999	A>G	snv	913851840	2KB_upstream_variant
X	23783888	C>-,CC	delins	916813312	intron_variant
X	23786272	G>T	snv	917207850	500B_downstream_variant
X	23781600	T>C	snv	917838321	2KB_upstream_variant
X	23781762	C>T	snv	919356135	2KB_upstream_variant
X	23785619	A>G	snv	920437886	intron_variant
X	23785204	C>T	snv	920546545	synonymous_variant
X	23786480	G>A,C,T	snv	921426002	500B_downstream_variant
X	23784805	C>T	snv	922563875	intron_variant
X	23783042	A>G	snv	923343951	2KB_upstream_variant
X	23784638	T>C,G	snv	924899857	intron_variant
X	23783064	G>A,C	snv	925499535	2KB_upstream_variant
X	23783409	C>T	snv	925551962	synonymous_variant
X	23783135	C>T	snv	927555309	2KB_upstream_variant
X	23781646	A>G	snv	927849735	2KB_upstream_variant
X	23781243	T>A,C	snv	927902068	2KB_upstream_variant
X	23782639	C>T	snv	929465163	2KB_upstream_variant
X	23782213	T>C	snv	929516116	2KB_upstream_variant
X	23781764	C>T	snv	930693250	2KB_upstream_variant
X	23784777	A>G	snv	933144035	intron_variant
X	23785358	A>G	snv	933833989	missense_variant
X	23786074	T>C	snv	935895263	non_coding_transcript_variant
X	23786400	A>C	snv	936062749	500B_downstream_variant
X	23785936	G>C	snv	936099593	non_coding_transcript_variant
X	23783079	C>T	snv	936349159	2KB_upstream_variant
X	23783994	A>G	snv	936393487	intron_variant
X	23783491	G>A	snv	936503984	intron_variant
X	23785626	A>T	snv	937217640	intron_variant
X	23785254	G>T	snv	937311216	missense_variant
X	23783162	A>C	snv	937648263	2KB_upstream_variant
X	23781244	T>C	snv	939323153	2KB_upstream_variant
X	23784886	A>G	snv	940564991	intron_variant
X	23785196	A>T	snv	940569286	missense_variant
X	23783109	C>T	snv	942229926	2KB_upstream_variant
X	23782752	C>A,G	snv	942270866	2KB_upstream_variant
X	23784065	C>G	snv	942519644	intron_variant
X	23782139	C>T	snv	943428116	2KB_upstream_variant
X	23782711	C>T	snv	943533639	2KB_upstream_variant
X	23782082	G>A	snv	943541238	2KB_upstream_variant
X	23783037	C>A	snv	945541453	2KB_upstream_variant
X	23782774	G>C	snv	945606953	2KB_upstream_variant
X	23782037	C>A,G,T	snv	946694221	2KB_upstream_variant
X	23781686	C>T	snv	946776772	2KB_upstream_variant
X	23785720	T>G	snv	950111257	missense_variant
X	23783063	A>G	snv	950772116	2KB_upstream_variant
X	23784715	T>A,C	snv	951014552	intron_variant
X	23781503	G>A	snv	951088275	2KB_upstream_variant
X	23781209	A>T	snv	951181279	2KB_upstream_variant
X	23782999	G>A	snv	952063986	2KB_upstream_variant
X	23781180	G>A	snv	953578852	2KB_upstream_variant
X	23786710	G>A	snv	955094786	500B_downstream_variant
X	23785959	A>C	snv	955212972	non_coding_transcript_variant
X	23785109	A>G	snv	957685145	missense_variant
X	23784666	G>T	snv	957733147	intron_variant
X	23783767	G>T	snv	958187837	intron_variant
X	23784344	G>A	snv	958272000	non_coding_transcript_variant
X	23784497	C>A	snv	960193205	intron_variant
X	23781959	C>A,T	snv	960529628	2KB_upstream_variant
X	23782987	A>G	snv	961485516	2KB_upstream_variant
X	23784645	G>T	snv	961988799	intron_variant
X	23782529	A>G	snv	964685437	2KB_upstream_variant
X	23783003	C>T	snv	964796648	2KB_upstream_variant
X	23784996	C>T	snv	967572554	intron_variant
X	23781369	T>A,C	snv	967737272	2KB_upstream_variant
X	23784556	G>A,C	snv	968004454	intron_variant
X	23782919	C>A,G,T	snv	968294692	2KB_upstream_variant
X	23781602	A>T	snv	969621242	2KB_upstream_variant
X	23784428	C>A,T	snv	971356833	intron_variant
X	23781281	A>C	snv	971773334	2KB_upstream_variant
X	23786285	C>A,T	snv	971793384	500B_downstream_variant
X	23782563	C>A,T	snv	972078631	2KB_upstream_variant
X	23785200	A>G,T	snv	973725671	synonymous_variant
X	23785297	C>T	snv	975172934	missense_variant
X	23783007	C>A,G,T	snv	976084666	2KB_upstream_variant
X	23783264	C>G	snv	976220881	non_coding_transcript_variant
X	23781207	T>A	snv	976415342	2KB_upstream_variant
X	23786711	G>A,C	snv	977241315
X	23786651	C>T	snv	977745780	500B_downstream_variant
X	23782060	A>G	snv	979479165	2KB_upstream_variant
X	23782505	C>T	snv	979770690	2KB_upstream_variant
X	23783779	C>G,T	snv	980202313	intron_variant
X	23781928	C>T	snv	980537543	2KB_upstream_variant
X	23783378	C>T	snv	980707369	synonymous_variant
X	23784539	T>C	snv	981816858	intron_variant
X	23783955	C>T	snv	982147847	intron_variant
X	23781228	C>T	snv	983901324	2KB_upstream_variant
X	23784730	C>T	snv	983905199	intron_variant
X	23783070	G>A,T	snv	983958248	2KB_upstream_variant
X	23781555	G>T	snv	984239593	2KB_upstream_variant
X	23782667	A>C,G	snv	984906636	2KB_upstream_variant
X	23785180	A>G	snv	987242039	missense_variant
X	23781659	G>A	snv	988063283	2KB_upstream_variant
X	23784395	A>G	snv	991354630	non_coding_transcript_variant
X	23782483	A>G	snv	991967037	2KB_upstream_variant
X	23781578	C>T	snv	992520354	2KB_upstream_variant
X	23783399	C>T	snv	993082777	synonymous_variant
X	23781473	G>C	snv	993729233	2KB_upstream_variant
X	23783172	T>C,G	snv	993997674	2KB_upstream_variant
X	23782991	C>G,T	snv	994115869	2KB_upstream_variant
X	23786133	T>C	snv	995012392	non_coding_transcript_variant
X	23786007	T>G	snv	997021728	non_coding_transcript_variant
X	23784970	AAT>-	delins	999482313	intron_variant
X	23784249	T>C	snv	999595310	intron_variant
X	23785410	C>T	snv	1000395190	synonymous_variant
X	23782899	A>-	delins	1000485695	2KB_upstream_variant
X	23782967	G>A	snv	1000750683	2KB_upstream_variant
X	23785029	G>A	snv	1000819716	synonymous_variant
X	23784458	T>C	snv	1001586226	intron_variant
X	23782784	T>G	snv	1001902100	2KB_upstream_variant
X	23783275	C>T	snv	1002825748	non_coding_transcript_variant
X	23784165	G>A,C	snv	1004816993	intron_variant
X	23781901	A>C	snv	1005254003	2KB_upstream_variant
X	23782264	A>G	snv	1005614739	2KB_upstream_variant
X	23786384	T>C,G	snv	1005836274	500B_downstream_variant
X	23783736	A>G	snv	1006064449	intron_variant
X	23781404	C>G,T	snv	1007758943	2KB_upstream_variant
X	23786110	A>G	snv	1008588556	non_coding_transcript_variant
X	23781302	G>A,T	snv	1009230412	2KB_upstream_variant
X	23781341	A>C	snv	1011371984	2KB_upstream_variant
X	23783160	C>A,T	snv	1013361819	2KB_upstream_variant
X	23782949	C>G	snv	1013853176	2KB_upstream_variant
X	23784979	T>C	snv	1014360405	intron_variant
X	23785526	G>A	snv	1014715667	missense_variant
X	23786114	A>G	snv	1015074012	non_coding_transcript_variant
X	23783709	G>T	snv	1016338251	missense_variant
X	23783817	T>C	snv	1016484612	missense_variant
X	23781586	C>T	snv	1016725291	2KB_upstream_variant
X	23785742	A>G	snv	1017036218	synonymous_variant
X	23781911	A>C	snv	1017083652	2KB_upstream_variant
X	23786385	A>G	snv	1017180109	500B_downstream_variant
X	23783226	C>A,T	snv	1017455202	non_coding_transcript_variant
X	23783639	C>G,T	snv	1018594243	intron_variant
X	23781417	T>C	snv	1019141341	2KB_upstream_variant
X	23781260	G>A	snv	1019178259	2KB_upstream_variant
X	23781190	C>A,T	snv	1019194099	2KB_upstream_variant
X	23782314	A>G	snv	1020548145	2KB_upstream_variant
X	23781328	C>A,T	snv	1020663018	2KB_upstream_variant
X	23782918	A>G,T	snv	1020757262	2KB_upstream_variant
X	23782480	G>T	snv	1021272200	2KB_upstream_variant
X	23784427	T>A	snv	1023895091	intron_variant
X	23786631	G>C	snv	1024160229	500B_downstream_variant
X	23785167	G>A	snv	1025893575	synonymous_variant
X	23785672	TC>-	delins	1025909923	intron_variant
X	23782994	G>A,C	snv	1026894993	2KB_upstream_variant
X	23786588	G>C	snv	1027438996	500B_downstream_variant
X	23786213	G>C	snv	1027449106	500B_downstream_variant
X	23785932	->GTAGTGAAA	delins	1028233316	non_coding_transcript_variant
X	23785139	G>A,C	snv	1028630944	missense_variant
X	23786671	C>G,T	snv	1029836954	500B_downstream_variant
X	23783265	T>C	snv	1030263674	non_coding_transcript_variant
X	23784332	G>A	snv	1032383571	non_coding_transcript_variant
X	23783759	T>A	snv	1032499488	intron_variant
X	23782435	G>A	snv	1033383421	2KB_upstream_variant
X	23781435	C>T	snv	1033449064	2KB_upstream_variant
X	23784471	T>A	snv	1034467545	intron_variant
X	23782412	T>C	snv	1034804928	2KB_upstream_variant
X	23781949	T>A,C	snv	1034814751	2KB_upstream_variant
X	23784917	G>A	snv	1037632556	intron_variant
X	23782319	T>C	snv	1038018509	2KB_upstream_variant
X	23784166	G>A	snv	1038084647	intron_variant
X	23784776	C>T	snv	1039915240	intron_variant
X	23782739	A>T	snv	1040511455	2KB_upstream_variant
X	23782127	A>G	snv	1041063407	2KB_upstream_variant
X	23782788	TCCC>-	delins	1042600307	2KB_upstream_variant
X	23783054	G>A	snv	1042659303	2KB_upstream_variant
X	23781727	C>T	snv	1044190481	2KB_upstream_variant
X	23785628	T>G	snv	1045140813	intron_variant
X	23783163	A>C,G	snv	1046560417	2KB_upstream_variant
X	23782652	G>A,C	snv	1047918178	2KB_upstream_variant
X	23783579	C>A,G	snv	1048226746	intron_variant
X	23782223	G>A	snv	1048441339	2KB_upstream_variant
X	23781977	T>C	snv	1049157810	2KB_upstream_variant
X	23786485	G>A	snv	1051268793	500B_downstream_variant
X	23784837	G>A	snv	1051520194	intron_variant
X	23781276	G>A	snv	1052462149	2KB_upstream_variant
X	23785016	A>C,G	snv	1053799612	intron_variant
X	23786431	A>G	snv	1054478509	500B_downstream_variant
X	23782904	T>C	snv	1054804834	2KB_upstream_variant
X	23785257	T>C	snv	1055774347	synonymous_variant
X	23782848	G>C	snv	1056212273	2KB_upstream_variant
X	23781248	C>A,T	snv	1156371490	2KB_upstream_variant
X	23781664	G>A	snv	1156501788	2KB_upstream_variant
X	23784889	T>C	snv	1156655102	intron_variant
X	23786325	T>G	snv	1157089758	500B_downstream_variant
X	23783004	C>A	snv	1158473262	2KB_upstream_variant
X	23784125	G>C	snv	1158995157	intron_variant
X	23781557	C>T	snv	1159458610	2KB_upstream_variant
X	23784089	T>G	snv	1159601558	intron_variant
X	23784750	T>A,G	snv	1160241586	intron_variant
X	23782450	A>G	snv	1160886338	2KB_upstream_variant
X	23786179	A>G	snv	1160992338	non_coding_transcript_variant
X	23786459	GAG>-	del	1161257485	500B_downstream_variant
X	23782698	A>G	snv	1161650525	2KB_upstream_variant
X	23785892	T>C	snv	1161793271	non_coding_transcript_variant
X	23783446	G>A	snv	1161904479	intron_variant
X	23781696	G>A	snv	1162078206	2KB_upstream_variant
X	23783028	->TA	delins	1162093278	2KB_upstream_variant
X	23784197	T>C	snv	1162731203	intron_variant
X	23786475	C>G	snv	1162806177	500B_downstream_variant
X	23785497	T>G	snv	1163548239	intron_variant
X	23784391	C>A	snv	1164658504	non_coding_transcript_variant
X	23785508	C>G	snv	1165094070	intron_variant
X	23781914	C>A,T	snv	1165517052	2KB_upstream_variant
X	23785692	A>G	snv	1166003456	missense_variant
X	23783345	G>A	snv	1166117433	non_coding_transcript_variant
X	23781882	A>C	snv	1168578920	2KB_upstream_variant
X	23785032	C>T	snv	1168636028	synonymous_variant
X	23786463	C>T	snv	1169163938	500B_downstream_variant
X	23785965	A>G	snv	1169281377	non_coding_transcript_variant
X	23781249	A>T	snv	1169732112	2KB_upstream_variant
X	23786618	T>C	snv	1171451880	500B_downstream_variant
X	23782271	T>G	snv	1172314114	2KB_upstream_variant
X	23786163	T>A	snv	1173101080	non_coding_transcript_variant
X	23781988	T>A	snv	1173126503	2KB_upstream_variant
X	23783977	T>C	snv	1174316335	intron_variant
X	23782914	A>G	snv	1174444429	2KB_upstream_variant
X	23783678	C>T	snv	1174705199	synonymous_variant
X	23781861	G>A	snv	1175295691	2KB_upstream_variant
X	23784646	G>A	snv	1176465835	intron_variant
X	23785404	TTC>-	delins	1177796000	inframe_deletion
X	23783571	G>A,C,T	snv	1178468617	intron_variant
X	23786016	A>G	snv	1179205217	non_coding_transcript_variant
X	23786442	G>A	snv	1179251188	500B_downstream_variant
X	23784081	G>T	snv	1181012310	intron_variant
X	23782940	G>A,T	snv	1182065114	2KB_upstream_variant
X	23786705	T>C	snv	1182166313	500B_downstream_variant
X	23783334	G>A,T	snv	1182520526	non_coding_transcript_variant
X	23784641	T>C	snv	1182691076	intron_variant
X	23785875	A>G	snv	1182953190	non_coding_transcript_variant
X	23781400	T>C	snv	1183497441	2KB_upstream_variant
X	23782129	C>T	snv	1183625378	2KB_upstream_variant
X	23784689	A>G	snv	1183809251	intron_variant
X	23781878	A>C	snv	1183908406	2KB_upstream_variant
X	23783304	C>A	snv	1184286587	non_coding_transcript_variant
X	23784134	->C	delins	1184544949	intron_variant
X	23782493	G>A	snv	1186650966	2KB_upstream_variant
X	23786374	A>G	snv	1186899460	500B_downstream_variant
X	23782024	T>A	snv	1188093953	2KB_upstream_variant
X	23781917	A>G	snv	1188716240	2KB_upstream_variant
X	23783842	G>C	snv	1189367982	missense_variant
X	23785710	A>G	snv	1190623283	missense_variant
X	23782555	C>T	snv	1190825250	2KB_upstream_variant
X	23783200	G>A,C	snv	1191205877	non_coding_transcript_variant
X	23783196	A>G	snv	1191999803	2KB_upstream_variant
X	23786054	T>C	snv	1192271513	2KB_upstream_variant
X	23783494	T>C	snv	1192970885	intron_variant
X	23784593	GGTCCC>-	del	1193618168	intron_variant
X	23784711	G>A	snv	1194301410	intron_variant
X	23786057	C>T	snv	1196797883	non_coding_transcript_variant
X	23786664	CCT>-	delins	1197764685	500B_downstream_variant
X	23782089	C>T	snv	1199098310	2KB_upstream_variant
X	23781847	G>A	snv	1199427478	2KB_upstream_variant
X	23782358	G>A	snv	1199599649	2KB_upstream_variant
X	23783023	G>A,T	snv	1201409267	2KB_upstream_variant
X	23784053	C>T	snv	1202320794	intron_variant
X	23781405	T>C	snv	1202355763	2KB_upstream_variant
X	23781824	C>A,T	snv	1202596472	2KB_upstream_variant
X	23785058	A>-	del	1202942452	frameshift_variant
X	23784726	T>C	snv	1203088855	intron_variant
X	23783149	G>A	snv	1204108972	2KB_upstream_variant
X	23783878	C>G	snv	1204204970	missense_variant
X	23781976	A>G	snv	1204213015	2KB_upstream_variant
X	23785219	->T	delins	1204782316	frameshift_variant
X	23782805	C>G	snv	1204981432	2KB_upstream_variant
X	23785246	T>C	snv	1204989974	missense_variant
X	23781612	A>G	snv	1205465502	2KB_upstream_variant
X	23785468	C>T	snv	1205800022	intron_variant
X	23784799	A>G	snv	1206240033	intron_variant
X	23783198	T>A,C,G	snv	1206761977	non_coding_transcript_variant
X	23785883	C>T	snv	1206783786	non_coding_transcript_variant
X	23782038	A>-,AA	delins	1207234877	2KB_upstream_variant
X	23782686	G>T	snv	1208602028	2KB_upstream_variant
X	23783499	G>A	snv	1209381384	intron_variant
X	23782507	G>A,T	snv	1209575432	2KB_upstream_variant
X	23782008	T>C	snv	1209978889	2KB_upstream_variant
X	23783650	C>A	snv	1210256933	intron_variant
X	23784193	G>A	snv	1214989586	intron_variant
X	23785618	G>A	snv	1215702243	intron_variant
X	23785909	C>T	snv	1217364473	non_coding_transcript_variant
X	23785978	A>G	snv	1217729698	non_coding_transcript_variant
X	23783730	C>G	snv	1219431847	intron_variant
X	23782969	G>A	snv	1220040826	2KB_upstream_variant
X	23782835	AGAAAAGAGCAAGG>-	delins	1220623971	2KB_upstream_variant
X	23785089	C>A	snv	1220692715	missense_variant
X	23782972	C>G	snv	1221193910	2KB_upstream_variant
X	23783893	C>T	snv	1221649653	intron_variant
X	23786010	G>C	snv	1221773798	non_coding_transcript_variant
X	23786310	T>C	snv	1222441441	500B_downstream_variant
X	23784531	->GAATAG	delins	1223030683	intron_variant
X	23784058	A>-	delins	1223061143	intron_variant
X	23784617	C>T	snv	1223473655	intron_variant
X	23785652	G>A	snv	1223542127	intron_variant
X	23786694	G>C	snv	1225205748	500B_downstream_variant
X	23781577	C>A,T	snv	1225253071	2KB_upstream_variant
X	23784599	T>C	snv	1225412127	intron_variant
X	23782043	TTAAAG>-	delins	1225829131	2KB_upstream_variant
X	23781313	C>G	snv	1226049930	2KB_upstream_variant
X	23785452	G>A	snv	1226327925	intron_variant
X	23781899	A>C	snv	1227317995	2KB_upstream_variant
X	23783038	C>A	snv	1228717485	2KB_upstream_variant
X	23781219	T>C	snv	1228885566	2KB_upstream_variant
X	23782375	G>T	snv	1229164497	2KB_upstream_variant
X	23784543	C>G	snv	1229888524	intron_variant
X	23785780	A>T	snv	1229945436	missense_variant
X	23782527	G>A	snv	1230041271	2KB_upstream_variant
X	23781951	G>A	snv	1230426936	2KB_upstream_variant
X	23784004	G>A	snv	1230876002	intron_variant
X	23783652	C>T	snv	1231809509	intron_variant
X	23781934	C>T	snv	1231825227	2KB_upstream_variant
X	23782996	C>T	snv	1232377903	2KB_upstream_variant
X	23786333	AAT>-	del	1232756251	500B_downstream_variant
X	23782179	A>G	snv	1232839897	2KB_upstream_variant
X	23785216	G>A	snv	1233752778	missense_variant
X	23783853	G>T	snv	1233847219	stop_gained
X	23783199	G>C,T	snv	1233922941	non_coding_transcript_variant
X	23785867	->G	delins	1235231434	non_coding_transcript_variant
X	23781622	G>A,T	snv	1235283063	2KB_upstream_variant
X	23785383	C>G	snv	1235940325	synonymous_variant
X	23783610	G>C,T	snv	1236891750	intron_variant
X	23786440	A>G	snv	1237540890	500B_downstream_variant
X	23783032	G>A	snv	1237634738	2KB_upstream_variant
X	23786707	C>T	snv	1238797882	500B_downstream_variant
X	23784026	G>A	snv	1238943817	intron_variant
X	23783530	C>G	snv	1239967121	intron_variant
X	23784732	T>C	snv	1240280867	intron_variant
X	23781476	C>A,T	snv	1240391283	2KB_upstream_variant
X	23783831	C>G	snv	1240629031	synonymous_variant
X	23783915	G>A	snv	1241936271	intron_variant
X	23783299	C>T	snv	1242053931	non_coding_transcript_variant
X	23784157	G>A	snv	1242112200	intron_variant
X	23783022	G>A	snv	1242195538	2KB_upstream_variant
X	23786444	C>G,T	snv	1243427834	500B_downstream_variant
X	23783131	G>A	snv	1243433955	2KB_upstream_variant
X	23784766	T>G	snv	1243941017	intron_variant
X	23784930	G>A	snv	1243944535	intron_variant
X	23782786	T>G	snv	1246231783	2KB_upstream_variant
X	23784243	T>C	snv	1246408480	intron_variant
X	23786654	T>A	snv	1246425462	500B_downstream_variant
X	23781720	T>C	snv	1246460534	2KB_upstream_variant
X	23785630	G>A	snv	1247028406	intron_variant
X	23781985	T>A	snv	1247401394	2KB_upstream_variant
X	23783528	T>G	snv	1247521226	intron_variant
X	23784589	GGC>-	del	1247715031	2KB_upstream_variant
X	23781813	G>C,T	snv	1248573173	2KB_upstream_variant
X	23783749	G>C	snv	1248809338	intron_variant
X	23786304	A>G	snv	1249139796	500B_downstream_variant
X	23785660	G>A	snv	1249464220	intron_variant
X	23784709	G>A	snv	1249486869	intron_variant
X	23783310	C>T	snv	1249563733	non_coding_transcript_variant
X	23785347	T>C	snv	1249592198	synonymous_variant
X	23783583	C>T	snv	1250106233	intron_variant
X	23784597	C>T	snv	1250969208	intron_variant
X	23785616	T>C	snv	1251696044	intron_variant
X	23784593	G>C,T	snv	1252528595	intron_variant
X	23785007	T>C	snv	1252569092	intron_variant
X	23782921	G>A	snv	1253222195	2KB_upstream_variant
X	23781935	C>G	snv	1253752697	2KB_upstream_variant
X	23781849	C>T	snv	1253947732	2KB_upstream_variant
X	23781915	TT>-	del	1254618463	2KB_upstream_variant
X	23783897	->T	delins	1255588274	intron_variant
X	23785245	C>T	snv	1255628253	synonymous_variant
X	23783987	C>G	snv	1255817637	intron_variant
X	23782340	G>A,T	snv	1256633297	2KB_upstream_variant
X	23783372	C>A	snv	1256777918	synonymous_variant
X	23784068	G>A	snv	1256942749	intron_variant
X	23785105	T>C	snv	1257057710	missense_variant
X	23783480	G>C	snv	1257197886	intron_variant
X	23784810	A>T	snv	1259355516	intron_variant
X	23784181	A>G	snv	1260744706	intron_variant
X	23786494	G>A	snv	1261544165	500B_downstream_variant
X	23784500	G>C	snv	1261855718	intron_variant
X	23784041	T>A	snv	1262775444	intron_variant
X	23786218	G>A,T	snv	1262913856	500B_downstream_variant
X	23784718	T>C	snv	1263859772	intron_variant
X	23785818	G>A	snv	1263893758	missense_variant
X	23786068	TT>-	delins	1264289157	non_coding_transcript_variant
X	23781932	G>A	snv	1266733246	2KB_upstream_variant
X	23786019	G>A	snv	1266873446	non_coding_transcript_variant
X	23782559	A>G	snv	1267108174	2KB_upstream_variant
X	23782715	C>A	snv	1268043977	2KB_upstream_variant
X	23783031	G>C	snv	1268212833	2KB_upstream_variant
X	23781893	A>C	snv	1268353621	2KB_upstream_variant
X	23785083	T>A	snv	1268653718	missense_variant
X	23782006	C>T	snv	1268957179	2KB_upstream_variant
X	23784138	A>C	snv	1268986104	intron_variant
X	23785837	A>T	snv	1269688315	missense_variant
X	23783497	A>C	snv	1270125588	intron_variant
X	23782371	A>-	delins	1270239525	2KB_upstream_variant
X	23782831	T>C	snv	1270510490	2KB_upstream_variant
X	23784521	T>G	snv	1270919053	intron_variant
X	23783586	T>A,C	snv	1271063388	intron_variant
X	23781759	G>-	delins	1271274150	2KB_upstream_variant
X	23786566	G>A	snv	1271393672	500B_downstream_variant
X	23784983	T>C	snv	1271481468	intron_variant
X	23783731	G>A	snv	1271775963	intron_variant
X	23782862	C>T	snv	1273743433	2KB_upstream_variant
X	23781309	C>T	snv	1273873711	2KB_upstream_variant
X	23783791	T>A	snv	1274727887	intron_variant
X	23785132	G>-	del	1275682886	frameshift_variant
X	23783732	G>A	snv	1275725129	intron_variant
X	23782800	T>C	snv	1275964807	2KB_upstream_variant
X	23785453	G>A	snv	1276860817	intron_variant
X	23785903	T>G	snv	1277605307	non_coding_transcript_variant
X	23783526	G>A	snv	1278258489	intron_variant
X	23781423	A>-	del	1280888007	2KB_upstream_variant
X	23783727	G>A	snv	1281107125	intron_variant
X	23781439	T>C	snv	1281535215	2KB_upstream_variant
X	23785159	AGT>-	del	1282449630	inframe_deletion
X	23783929	T>C	snv	1282590705	intron_variant
X	23785302	C>T	snv	1283002715	synonymous_variant
X	23784603	G>T	snv	1283932132	intron_variant
X	23782543	T>G	snv	1284120195	2KB_upstream_variant
X	23781629	A>G	snv	1284177994	2KB_upstream_variant
X	23786420	T>C	snv	1284237120	500B_downstream_variant
X	23782933	G>T	snv	1284954790	2KB_upstream_variant
X	23781607	T>C	snv	1286116411	2KB_upstream_variant
X	23781463	G>A	snv	1286553716	2KB_upstream_variant
X	23784028	G>A	snv	1286937359	intron_variant
X	23783254	G>A	snv	1289639458	non_coding_transcript_variant
X	23782677	G>A	snv	1289849032	2KB_upstream_variant
X	23783387	C>T	snv	1290226078	synonymous_variant
X	23782303	A>C,T	snv	1291019883	2KB_upstream_variant
X	23784961	T>C	snv	1291413243	intron_variant
X	23785956	C>T	snv	1291445762	non_coding_transcript_variant
X	23783606	C>T	snv	1291534105	intron_variant
X	23783232	G>A	snv	1294545690	non_coding_transcript_variant
X	23783177	A>C	snv	1295082832	non_coding_transcript_variant
X	23786457	->C	ins	1296060410	500B_downstream_variant
X	23784832	T>A	snv	1296542020	intron_variant
X	23781231	C>A,T	snv	1296765098	2KB_upstream_variant
X	23781926	TCC>-	del	1297234671	2KB_upstream_variant
X	23786220	G>-	del	1297508950	500B_downstream_variant
X	23783764	C>G	snv	1298577193	intron_variant
X	23782732	CTTGGGATCT>-	delins	1300877515	2KB_upstream_variant
X	23785753	A>C	snv	1301130726	missense_variant
X	23782050	A>C	snv	1302238641	2KB_upstream_variant
X	23785022	T>C	snv	1302256202	initiator_codon_variant
X	23781903	AAAAAAAAAAAC>-	del	1302370991	2KB_upstream_variant
X	23785422	->ATA	delins	1303018536	stop_gained
X	23785247	A>G	snv	1303815749	missense_variant
X	23784591	C>T	snv	1305121359	intron_variant
X	23781391	AAG>-	delins	1305163451	2KB_upstream_variant
X	23784736	A>C	snv	1305219484	intron_variant
X	23784274	T>C	snv	1305257901	intron_variant
X	23784470	G>C	snv	1305451436	intron_variant
X	23781823	G>C	snv	1306131726	2KB_upstream_variant
X	23781375	A>T	snv	1306776101	2KB_upstream_variant
X	23781926	T>A	snv	1307746424	2KB_upstream_variant
X	23784548	G>A	snv	1308255107	intron_variant
X	23783718	A>G	snv	1309812224	intron_variant
X	23782065	AGA>-	delins	1309880051	2KB_upstream_variant
X	23783239	T>C	snv	1310357756	non_coding_transcript_variant
X	23785306	T>C	snv	1310726729	missense_variant
X	23785588	T>C	snv	1310887583	intron_variant
X	23782962	C>G	snv	1312464980	2KB_upstream_variant
X	23781793	T>C	snv	1312608987	2KB_upstream_variant
X	23783165	G>A	snv	1312657071	2KB_upstream_variant
X	23784955	T>C	snv	1312953448	intron_variant
X	23783222	G>C	snv	1314095012	non_coding_transcript_variant
X	23783551	G>A	snv	1314722342	intron_variant
X	23784526	C>T	snv	1314808107	intron_variant
X	23783034	C>G,T	snv	1315118626	2KB_upstream_variant
X	23782587	A>C	snv	1315631613	2KB_upstream_variant
X	23783580	A>C	snv	1315983481	intron_variant
X	23781815	G>A,T	snv	1316201270	2KB_upstream_variant
X	23783393	C>T	snv	1316249978	synonymous_variant
X	23783158	G>A	snv	1316907152	2KB_upstream_variant
X	23785451	A>T	snv	1317408232	intron_variant
X	23781766	G>C	snv	1318195309	2KB_upstream_variant
X	23781969	C>T	snv	1319584998	2KB_upstream_variant
X	23784860	G>T	snv	1319672629	intron_variant
X	23782948	T>A	snv	1320876037	2KB_upstream_variant
X	23781941	T>C,G	snv	1321066306	2KB_upstream_variant
X	23782567	C>T	snv	1321582658	2KB_upstream_variant
X	23783565	C>T	snv	1322030573	intron_variant
X	23785707	A>G	snv	1322842368	missense_variant
X	23785248	T>C,G	snv	1324236049	stop_gained
X	23783581	T>C	snv	1324853472	intron_variant
X	23782472	A>G	snv	1325052129	2KB_upstream_variant
X	23784601	ATTG>-	delins	1325776278	intron_variant
X	23785000	G>T	snv	1325851379	intron_variant
X	23781900	A>C	snv	1326427257	2KB_upstream_variant
X	23783696	C>G	snv	1328342274	missense_variant
X	23782398	A>G	snv	1328542093	2KB_upstream_variant
X	23782980	G>A,C	snv	1330575683	2KB_upstream_variant
X	23781359	G>A	snv	1331120431	2KB_upstream_variant
X	23782044	A>T	snv	1333104066	2KB_upstream_variant
X	23784552	A>G	snv	1333285934	intron_variant
X	23781504	A>T	snv	1334075268	2KB_upstream_variant
X	23783887	A>T	snv	1335004247	intron_variant
X	23783942	C>T	snv	1336387171	intron_variant
X	23784742	T>C	snv	1336867332	intron_variant
X	23783786	C>A,T	snv	1336985305	intron_variant
X	23781918	T>A	snv	1337729446	2KB_upstream_variant
X	23784502	A>T	snv	1338075887	intron_variant
X	23784855	G>A	snv	1338197364	intron_variant
X	23785106	C>G	snv	1338197444	missense_variant
X	23782824	T>G	snv	1340444516	2KB_upstream_variant
X	23784025	T>A	snv	1341658772	intron_variant
X	23783245	C>T	snv	1343074926	non_coding_transcript_variant
X	23786216	T>C	snv	1343425818	500B_downstream_variant
X	23784618	A>G	snv	1344120313	intron_variant
X	23783730	->G	delins	1344741605	intron_variant
X	23782696	C>G	snv	1344887242	2KB_upstream_variant
X	23783357	T>C	snv	1345073983	synonymous_variant
X	23782724	->G	delins	1346149531	2KB_upstream_variant
X	23782145	G>T	snv	1346821636	2KB_upstream_variant
X	23783347	C>G	snv	1347472893	non_coding_transcript_variant
X	23781327	C>A,G	snv	1349900711	2KB_upstream_variant
X	23782738	G>T	snv	1349939523	2KB_upstream_variant
X	23782216	T>C	snv	1350480312	2KB_upstream_variant
X	23783519	C>G	snv	1350644007	intron_variant
X	23784374	A>C	snv	1352103097	non_coding_transcript_variant
X	23783073	G>A	snv	1352259363	2KB_upstream_variant
X	23782872	AGAGGGAATTAC>-	delins	1352331340	2KB_upstream_variant
X	23782885	C>G	snv	1352566395	2KB_upstream_variant
X	23784977	T>C	snv	1353765074	intron_variant
X	23786275	AA>-	delins	1354604782	500B_downstream_variant
X	23785962	C>G	snv	1354643277	non_coding_transcript_variant
X	23783429	C>G	snv	1356470684	intron_variant
X	23781885	A>C	snv	1356542308	2KB_upstream_variant
X	23785161	T>G	snv	1356558536	missense_variant
X	23784720	A>G	snv	1356719252	intron_variant
X	23783602	G>A	snv	1357625627	intron_variant
X	23783921	G>C	snv	1357645103	intron_variant
X	23782323	A>G	snv	1362148974	2KB_upstream_variant
X	23784331	C>T	snv	1362761063	non_coding_transcript_variant
X	23783471	C>G,T	snv	1363137439	intron_variant
X	23785702	G>A	snv	1363595764	missense_variant
X	23781919	C>A	snv	1364919004	2KB_upstream_variant
X	23784246	T>A	snv	1365139991	intron_variant
X	23781286	C>A	snv	1365430280	2KB_upstream_variant
X	23785612	A>C	snv	1366026463	intron_variant
X	23781751	T>C	snv	1366373503	2KB_upstream_variant
X	23781709	C>T	snv	1366696725	2KB_upstream_variant
X	23786203	GAT>-	delins	1366877089	non_coding_transcript_variant
X	23783047	G>C	snv	1367002740	2KB_upstream_variant
X	23781981	C>A	snv	1367303104	2KB_upstream_variant
X	23785664	G>A	snv	1367888367	intron_variant
X	23786700	C>T	snv	1368044897	500B_downstream_variant
X	23781858	G>A	snv	1368556262	2KB_upstream_variant
X	23782489	G>A	snv	1368927183	2KB_upstream_variant
X	23784794	A>C	snv	1369311833	2KB_upstream_variant
X	23783186	T>C	snv	1369844113	non_coding_transcript_variant
X	23783961	A>G	snv	1370169762	intron_variant
X	23782072	G>A,C	snv	1370415430	2KB_upstream_variant
X	23784063	T>C	snv	1370926281	intron_variant
X	23781254	G>C	snv	1373073228	2KB_upstream_variant
X	23785291	T>G	snv	1374926852	missense_variant
X	23785275	A>G	snv	1375267377	synonymous_variant
X	23782303	A>-	del	1375508342	2KB_upstream_variant
X	23786175	T>A	snv	1375745763	non_coding_transcript_variant
X	23781499	C>G	snv	1376652924	2KB_upstream_variant
X	23781907	A>C	snv	1378301766	2KB_upstream_variant
X	23786316	A>G,T	snv	1379396616	500B_downstream_variant
X	23783178	G>C	snv	1380649983	non_coding_transcript_variant
X	23783241	C>T	snv	1380818968	non_coding_transcript_variant
X	23781798	A>C	snv	1381279398	2KB_upstream_variant
X	23786443	->G,T	ins	1381309268	500B_downstream_variant
X	23784866	T>G	snv	1382733144	intron_variant
X	23784693	G>A	snv	1383163001	intron_variant
X	23783112	C>T	snv	1383811156	2KB_upstream_variant
X	23784913	T>G	snv	1386156998	intron_variant
X	23783990	G>A	snv	1386204876	intron_variant
X	23782052	G>A	snv	1386321932	2KB_upstream_variant
X	23781242	G>T	snv	1386443149	2KB_upstream_variant
X	23785944	A>G	snv	1386560429	non_coding_transcript_variant
X	23786459	G>T	snv	1386750934	500B_downstream_variant
X	23782575	A>C	snv	1387370568	2KB_upstream_variant
X	23785506	CT>-	delins	1387408997	intron_variant
X	23783223	G>T	snv	1387481678	non_coding_transcript_variant
X	23781378	T>C	snv	1388315644	2KB_upstream_variant
X	23781879	A>C,G	snv	1389320470	2KB_upstream_variant
X	23781569	C>T	snv	1389535633	2KB_upstream_variant
X	23781910	A>C	snv	1389740067	2KB_upstream_variant
X	23781993	A>C	snv	1389971729	2KB_upstream_variant
X	23784462	->G	delins	1390942203	intron_variant
X	23785490	G>C	snv	1391498611	intron_variant
X	23784392	A>T	snv	1391527799	non_coding_transcript_variant
X	23786462	CA>-	delins	1391680470	500B_downstream_variant
X	23784632	G>A	snv	1392296981	intron_variant
X	23784022	T>A	snv	1393843899	intron_variant
X	23781906	A>C,T	snv	1396560660	2KB_upstream_variant
X	23784635	A>G	snv	1396850152	intron_variant
X	23781975	->CAGAGCAATG	ins	1396878306	2KB_upstream_variant
X	23786678	T>G	snv	1397025166	500B_downstream_variant
X	23781771	T>A	snv	1398715014	2KB_upstream_variant
X	23786615	A>G	snv	1398764820	500B_downstream_variant
X	23785419	T>C	snv	1399002019	synonymous_variant
X	23784127	T>C	snv	1399401879	intron_variant
X	23782637	A>T	snv	1399480851	2KB_upstream_variant
X	23784747	->T	delins	1400057856	intron_variant
X	23783771	A>T	snv	1402967785	intron_variant
X	23781786	C>T	snv	1403080669	2KB_upstream_variant
X	23782438	C>T	snv	1403530014	2KB_upstream_variant
X	23786607	A>G	snv	1403748179	500B_downstream_variant
X	23785028	C>G	snv	1403833179	missense_variant
X	23783777	G>T	snv	1404253236	intron_variant
X	23781904	AAAAAAAAAAC>-	del	1404483352	2KB_upstream_variant
X	23784012	G>A	snv	1404841550	intron_variant
X	23784069	G>A	snv	1405334080	intron_variant
X	23786460	A>T	snv	1405404084	500B_downstream_variant
X	23782591	A>G	snv	1406588218	2KB_upstream_variant
X	23785010	T>C	snv	1406632390	intron_variant
X	23783441	C>G	snv	1407952930	intron_variant
X	23786156	->T	delins	1408280876	non_coding_transcript_variant
X	23782877	G>A	snv	1409037392	2KB_upstream_variant
X	23783003	C>-,CC	delins	1409412539	2KB_upstream_variant
X	23784084	C>G	snv	1409610365	intron_variant
X	23782214	G>A	snv	1410454486	2KB_upstream_variant
X	23781572	G>T	snv	1410685609	2KB_upstream_variant
X	23785298	T>G	snv	1410877278	missense_variant
X	23785879	C>T	snv	1411821602	non_coding_transcript_variant
X	23781529	C>T	snv	1413160063	2KB_upstream_variant
X	23784134	G>A	snv	1416455885	intron_variant
X	23782225	A>G	snv	1416560411	2KB_upstream_variant
X	23786071	->G	delins	1417657372	non_coding_transcript_variant
X	23784146	A>G	snv	1418075530	intron_variant
X	23785489	T>C	snv	1418247800	intron_variant
X	23781402	C>A	snv	1419201549	2KB_upstream_variant
X	23784696	G>C	snv	1419442484	intron_variant
X	23785714	T>C	snv	1419531675	missense_variant
X	23781662	A>G	snv	1419534006	2KB_upstream_variant
X	23786180	T>G	snv	1419940645	non_coding_transcript_variant
X	23785041	T>G	snv	1421505320	synonymous_variant
X	23782088	AAC>-	delins	1421870944	2KB_upstream_variant
X	23782747	G>A	snv	1422671132	2KB_upstream_variant
X	23784264	T>-	delins	1422991934	intron_variant
X	23786182	C>A	snv	1423610269	non_coding_transcript_variant
X	23783060	G>A	snv	1424920998	2KB_upstream_variant
X	23785675	T>A	snv	1426072904	intron_variant
X	23781726	G>C	snv	1426283398	2KB_upstream_variant
X	23784891	C>-	delins	1426309847	intron_variant
X	23784673	C>T	snv	1427081740	intron_variant
X	23783688	C>G	snv	1427582120	missense_variant
X	23783562	->C	delins	1427982147	intron_variant
X	23785130	A>G	snv	1428152247	missense_variant
X	23783962	C>T	snv	1428688055	intron_variant
X	23782766	T>G	snv	1428859099	2KB_upstream_variant
X	23782278	T>G	snv	1429009266	2KB_upstream_variant
X	23782068	A>G	snv	1430985947	2KB_upstream_variant
X	23785983	C>T	snv	1431304991	non_coding_transcript_variant
X	23785908	A>G	snv	1431358550	non_coding_transcript_variant
X	23786681	T>C	snv	1431385146	500B_downstream_variant
X	23783766	A>C	snv	1431731105	intron_variant
X	23785565	G>-	del	1433150337	intron_variant
X	23781971	A>G	snv	1433202584	2KB_upstream_variant
X	23785475	A>G	snv	1433523885	intron_variant
X	23781866	A>G	snv	1433544644	2KB_upstream_variant
X	23781835	G>A	snv	1433721556	2KB_upstream_variant
X	23783575	G>C	snv	1434034033	intron_variant
X	23781658	GC>-	delins	1434753851	2KB_upstream_variant
X	23782572	G>-	delins	1435403388	2KB_upstream_variant
X	23783898	T>C	snv	1436817480	intron_variant
X	23783879	G>A	snv	1436911097	synonymous_variant
X	23782494	A>-	delins	1440481312	2KB_upstream_variant
X	23783936	T>C	snv	1441172869	intron_variant
X	23781772	C>G,T	snv	1442684210	2KB_upstream_variant
X	23783582	T>C	snv	1443031354	intron_variant
X	23783477	G>A	snv	1443925105	intron_variant
X	23782329	A>G	snv	1444019360	2KB_upstream_variant
X	23785548	G>T	snv	1444826638	missense_variant
X	23781875	A>C	snv	1446393285	2KB_upstream_variant
X	23781630	T>C	snv	1446489335	2KB_upstream_variant
X	23786329	A>G	snv	1446625930	500B_downstream_variant
X	23784763	G>T	snv	1446722247	intron_variant
X	23781880	A>C,G	snv	1447500848	2KB_upstream_variant
X	23784844	T>C	snv	1448169895	2KB_upstream_variant
X	23781799	G>A	snv	1448694458	2KB_upstream_variant
X	23783467	G>C,T	snv	1448917449	intron_variant
X	23782661	A>G,T	snv	1449100581	2KB_upstream_variant
X	23781191	C>T	snv	1449416760	2KB_upstream_variant
X	23785662	->T	delins	1449572368	intron_variant
X	23783328	A>G	snv	1449669806	non_coding_transcript_variant
X	23786542	G>C	snv	1450247741	500B_downstream_variant
X	23781990	A>T	snv	1450537836	2KB_upstream_variant
X	23781299	A>G	snv	1450688944	2KB_upstream_variant
X	23782413	C>T	snv	1450849766	2KB_upstream_variant
X	23783123	G>C	snv	1450958208	2KB_upstream_variant
X	23784846	T>G	snv	1451393122	intron_variant
X	23783366	G>A,C	snv	1452110463	synonymous_variant
X	23782672	A>G	snv	1452219468	2KB_upstream_variant
X	23785222	C>A,T	snv	1454883836	missense_variant
X	23781909	A>C	snv	1455070426	2KB_upstream_variant
X	23781913	A>C,T	snv	1455753844	2KB_upstream_variant
X	23782084	G>C	snv	1455847824	2KB_upstream_variant
X	23781268	G>T	snv	1455886532	2KB_upstream_variant
X	23782466	G>C	snv	1457356018	2KB_upstream_variant
X	23781979	T>-	delins	1457457952	2KB_upstream_variant
X	23781562	T>C	snv	1457468976	2KB_upstream_variant
X	23782726	A>G	snv	1457765975	2KB_upstream_variant
X	23783996	A>G	snv	1458558022	intron_variant
X	23784082	A>C	snv	1458857265	intron_variant
X	23783612	C>A,T	snv	1459435138	intron_variant
X	23785503	G>A,C	snv	1459813986	intron_variant
X	23784780	A>G	snv	1460026576	intron_variant
X	23786693	A>G	snv	1461125003	500B_downstream_variant
X	23783209	C>A,T	snv	1461283824	non_coding_transcript_variant
X	23783488	C>T	snv	1462029623	intron_variant
X	23785084	T>C	snv	1462462447	missense_variant
X	23781250	G>C	snv	1462513043	2KB_upstream_variant
X	23782002	A>T	snv	1463275919	2KB_upstream_variant
X	23786144	A>G	snv	1463598181	non_coding_transcript_variant
X	23785658	G>C,T	snv	1464228384	intron_variant
X	23785356	C>G	snv	1464363741	stop_gained
X	23782510	A>C	snv	1464577709	2KB_upstream_variant
X	23782296	C>A	snv	1465235341	2KB_upstream_variant
X	23786164	->A	delins	1465451458	non_coding_transcript_variant
X	23783030	C>A	snv	1465942323	2KB_upstream_variant
X	23784567	C>A,T	snv	1467422701	intron_variant
X	23783567	G>C	snv	1467826409	intron_variant
X	23784745	C>T	snv	1468834102	intron_variant
X	23783434	G>T	snv	1468916087	intron_variant
X	23781200	T>-,TT	delins	1470096826	2KB_upstream_variant
X	23784183	G>A	snv	1470372358	intron_variant
X	23782190	C>G	snv	1471036373	2KB_upstream_variant
X	23785627	T>C	snv	1471252501	intron_variant
X	23781697	C>A,T	snv	1471789213	2KB_upstream_variant
X	23784921	A>C	snv	1471892843	intron_variant
X	23786360	A>C,G	snv	1472003671	500B_downstream_variant
X	23783979	A>G	snv	1473084826	intron_variant
X	23783532	C>T	snv	1476203648	intron_variant
X	23785975	A>C	snv	1476828313	non_coding_transcript_variant
X	23781394	A>G	snv	1477235157	2KB_upstream_variant
X	23782943	A>G	snv	1479918839	2KB_upstream_variant
X	23786337	T>A	snv	1479949472	500B_downstream_variant
X	23784657	T>C	snv	1480099508	intron_variant
X	23783675	A>G	snv	1480330184	synonymous_variant
X	23781307	G>A	snv	1480668763	2KB_upstream_variant
X	23783796	G>C	snv	1480802856	intron_variant
X	23786018	T>A	snv	1481056115	non_coding_transcript_variant
X	23785187	T>C	snv	1481079595	missense_variant
X	23782600	C>T	snv	1481447854	2KB_upstream_variant
X	23786033	C>T	snv	1481500159	non_coding_transcript_variant
X	23783012	T>A	snv	1483109041	2KB_upstream_variant
X	23783317	C>T	snv	1483317810	non_coding_transcript_variant
X	23782131	T>C	snv	1483347565	2KB_upstream_variant
X	23785871	G>A	snv	1483912009	non_coding_transcript_variant
X	23785368	T>C	snv	1483978557	synonymous_variant
X	23783835	T>C	snv	1484283875	missense_variant
X	23782789	C>T	snv	1484330749	2KB_upstream_variant
X	23783151	C>G	snv	1484590841	2KB_upstream_variant
X	23782017	C>T	snv	1487872274	2KB_upstream_variant
X	23786396	T>A	snv	1488175152	500B_downstream_variant
X	23785066	G>C	snv	1490645183	missense_variant
X	23786521	A>T	snv	1490757938	500B_downstream_variant
X	23786182	->T	delins	1555949713	non_coding_transcript_variant
X	23781717	G>C	snv	1569212655	2KB_upstream_variant
X	23782172	A>G	snv	1569212961	2KB_upstream_variant
X	23783231	G>A	snv	1569213353	non_coding_transcript_variant
X	23783564	GCCC>-,GCCCGCCC	delins	1569213511	intron_variant
X	23783784	C>T	snv	1569213696	intron_variant
X	23783785	->C	delins	1569213701	intron_variant
X	23783991	G>A	snv	1569213828	intron_variant
X	23784029	G>A	snv	1569213851	intron_variant
X	23784567	->ATTTTTTTTTTTTTTTTTTTTT,T,TT,TTT	ins	1569214006	intron_variant
X	23784884	T>C	snv	1569214153	intron_variant
X	23784920	T>G	snv	1569214167	intron_variant
X	23785129	C>A	snv	1569214238	missense_variant
X	23786061	G>C	snv	1569214561	non_coding_transcript_variant
X	23786150	T>C	snv	1569214584	non_coding_transcript_variant
X	23786523	G>C	snv	1569214705	500B_downstream_variant
X	23781708	C>T	snv	1601853486	2KB_upstream_variant
X	23781874	C>A	snv	1601853677	2KB_upstream_variant
X	23781886	A>C,G	snv	1601853745	2KB_upstream_variant
X	23781891	A>C,G	snv	1601853750	2KB_upstream_variant
X	23781894	A>C	snv	1601853762	2KB_upstream_variant
X	23782240	T>A,C	snv	1601854194	2KB_upstream_variant
X	23782617	G>A	snv	1601854414	2KB_upstream_variant
X	23782743	G>C	snv	1601854509	2KB_upstream_variant
X	23783059	G>A	snv	1601854729	2KB_upstream_variant
X	23783218	C>T	snv	1601854912	non_coding_transcript_variant
X	23783592	T>A,C	snv	1601855342	intron_variant
X	23783609	A>G	snv	1601855359	intron_variant
X	23783615	A>C,G	snv	1601855374	intron_variant
X	23784145	T>G	snv	1601855972	intron_variant
X	23784156	T>G	snv	1601855981	intron_variant
X	23784265	T>A	snv	1601856062	intron_variant
X	23784604	A>G	snv	1601856242	intron_variant
X	23784647	T>G	snv	1601856272	intron_variant
X	23784661	C>T	snv	1601856280	intron_variant
X	23784916	C>T	snv	1601856486	intron_variant
X	23784946	A>T	snv	1601856512	intron_variant
X	23784962	A>G	snv	1601856543	intron_variant
X	23785223	A>G	snv	1601856679	missense_variant
X	23785487	A>G	snv	1601856821	intron_variant
X	23785696	G>A	snv	1601856931	missense_variant
X	23785733	A>G	snv	1601856973	synonymous_variant
X	23785748	C>T	snv	1601856982	synonymous_variant
X	23785760	T>C	snv	1601856990	synonymous_variant
X	23785778	T>G	snv	1601856998	synonymous_variant
X	23785823	G>A	snv	1601857020	synonymous_variant
X	23785826	G>A	snv	1601857022	synonymous_variant
X	23785845	A>G	snv	1601857029	missense_variant
X	23785912	C>A,T	snv	1601857073	non_coding_transcript_variant
X	23785923	T>C	snv	1601857075	non_coding_transcript_variant
X	23785933	G>T	snv	1601857080	non_coding_transcript_variant
X	23785951	G>A,C	snv	1601857095	non_coding_transcript_variant
X	23786205	A>T	snv	1601857280	non_coding_transcript_variant
X	23786361	T>C	snv	1601857349	500B_downstream_variant
X	23786534	G>A	snv	1601857455	500B_downstream_variant
X	23786557	C>T	snv	1601857464	500B_downstream_variant
X	23784905	T>C	snv	1656363034	intron_variant
X	23785143	A>C	snv	1659190778	synonymous_variant
X	23781898	->CA	delins	1660481759	2KB_upstream_variant
X	23785984	G>A	snv	1797238658	non_coding_transcript_variant
X	23784091	A>C	snv	1800167519	intron_variant
X	23782354	A>C	snv	1809681767	2KB_upstream_variant
X	23781830	A>T	snv	1823006694	2KB_upstream_variant
X	23781869	T>A	snv	1840509248	2KB_upstream_variant
X	23784608	G>T	snv	1868381831	intron_variant
X	23783888	CCCC>-	del	1876558170	intron_variant
X	23784483	G>A	snv	1880517700	intron_variant
X	23782222	G>T	snv	1887763574	2KB_upstream_variant
X	23781172	G>A	snv	1922454573	intron_variant
X	23781178	A>T	snv	1922454805	2KB_upstream_variant
X	23781181	C>A	snv	1922455177	2KB_upstream_variant
X	23781193	T>C	snv	1922455788	2KB_upstream_variant
X	23781222	T>C	snv	1922456745	2KB_upstream_variant
X	23781226	C>T	snv	1922456914	2KB_upstream_variant
X	23781230	G>A,T	snv	1922457058	2KB_upstream_variant
X	23781233	T>C	snv	1922457457	2KB_upstream_variant
X	23781252	T>A	snv	1922459029	2KB_upstream_variant
X	23781259	C>T	snv	1922459343	2KB_upstream_variant
X	23781262	A>T	snv	1922459688	2KB_upstream_variant
X	23781266	C>T	snv	1922459839	2KB_upstream_variant
X	23781283	C>T	snv	1922460632	2KB_upstream_variant
X	23781291	G>A	snv	1922461002	2KB_upstream_variant
X	23781293	AAG>-	delins	1922461151	2KB_upstream_variant
X	23781304	->C	delins	1922461713	2KB_upstream_variant
X	23781308	A>G	snv	1922462017	2KB_upstream_variant
X	23781322	A>G	snv	1922462476	2KB_upstream_variant
X	23781326	C>T	snv	1922462660	2KB_upstream_variant
X	23781329	C>T	snv	1922463365	2KB_upstream_variant
X	23781337	C>G	snv	1922463460	2KB_upstream_variant
X	23781345	G>C	snv	1922463966	2KB_upstream_variant
X	23781346	A>G	snv	1922464131	2KB_upstream_variant
X	23781353	G>A	snv	1922464300	2KB_upstream_variant
X	23781354	C>T	snv	1922464462	2KB_upstream_variant
X	23781372	T>C	snv	1922465563	2KB_upstream_variant
X	23781373	G>C,T	snv	1922465723	2KB_upstream_variant
X	23781384	A>G	snv	1922466497	2KB_upstream_variant
X	23781401	CT>-	delins	1922467360	2KB_upstream_variant
X	23781411	C>G	snv	1922467914	2KB_upstream_variant
X	23781412	C>T	snv	1922468093	2KB_upstream_variant
X	23781424	G>T	snv	1922468579	2KB_upstream_variant
X	23781428	G>A	snv	1922469062	2KB_upstream_variant
X	23781430	T>C	snv	1922469243	2KB_upstream_variant
X	23781434	A>G	snv	1922469424	2KB_upstream_variant
X	23781465	A>C	snv	1922470162	2KB_upstream_variant
X	23781486	G>T	snv	1922471022	2KB_upstream_variant
X	23781507	C>A	snv	1922471630	2KB_upstream_variant
X	23781511	A>G	snv	1922471795	2KB_upstream_variant
X	23781514	G>A	snv	1922471952	2KB_upstream_variant
X	23781561	A>G	snv	1922472465	2KB_upstream_variant
X	23781563	G>A	snv	1922472641	2KB_upstream_variant
X	23781589	C>T	snv	1922473517	2KB_upstream_variant
X	23781640	G>A	snv	1922475660	2KB_upstream_variant
X	23781658	C>T	snv	1922476399	2KB_upstream_variant
X	23781661	T>C	snv	1922477019	2KB_upstream_variant
X	23781671	C>T	snv	1922477695	2KB_upstream_variant
X	23781673	C>T	snv	1922478045	2KB_upstream_variant
X	23781675	A>T	snv	1922478208	2KB_upstream_variant
X	23781684	T>C	snv	1922478370	2KB_upstream_variant
X	23781687	G>A	snv	1922478687	2KB_upstream_variant
X	23781691	C>T	snv	1922479002	2KB_upstream_variant
X	23781733	T>G	snv	1922480848	2KB_upstream_variant
X	23781754	T>C	snv	1922481324	2KB_upstream_variant
X	23781775	G>A,T	snv	1922483132	2KB_upstream_variant
X	23781780	T>C	snv	1922483330	2KB_upstream_variant
X	23781785	C>T	snv	1922483488	2KB_upstream_variant
X	23781791	C>T	snv	1922483774	2KB_upstream_variant
X	23781806	G>A	snv	1922484576	2KB_upstream_variant
X	23781820	T>C	snv	1922486305	2KB_upstream_variant
X	23781845	T>C	snv	1922487602	2KB_upstream_variant
X	23781846	G>C	snv	1922487794	2KB_upstream_variant
X	23781848	G>C	snv	1922488084	2KB_upstream_variant
X	23781862	C>T	snv	1922488606	2KB_upstream_variant
X	23781867	CT>-	delins	1922488942	2KB_upstream_variant
X	23781868	C>T	snv	1922489126	2KB_upstream_variant
X	23781872	A>G	snv	1922489293	2KB_upstream_variant
X	23781873	C>A	snv	1922489467	2KB_upstream_variant
X	23781874	CAAAAAAAAA>-	del	1922489796	2KB_upstream_variant
X	23781874	CAAAAAAAAAA>-	del	1922489974	2KB_upstream_variant
X	23781874	CAAAAAAAAAAA>-	del	1922490141	2KB_upstream_variant
X	23781874	CAAAAAAAAAAAA>-	del	1922490330	2KB_upstream_variant
X	23781874	CAAAAAAAAAAAAA>-	del	1922490491	2KB_upstream_variant
X	23781874	CAAAAAAAAAAAAAA>-	del	1922490658	2KB_upstream_variant
X	23781874	CAAAAAAAAAAAAAAA>-	del	1922490827	2KB_upstream_variant
X	23781874	CAAAAAAAAAAAAAAAAAAA>-	del	1922490993	2KB_upstream_variant
X	23781874	CAAAAAAAAAAAAAAAAAAAAAA>-	del	1922491157	2KB_upstream_variant
X	23781884	A>C	snv	1922495221	2KB_upstream_variant
X	23781888	A>C	snv	1922495785	2KB_upstream_variant
X	23781891	->GA	delins	1922496171	2KB_upstream_variant
X	23781893	->CTT	ins	1922496505	2KB_upstream_variant
X	23781895	A>C	snv	1922496812	2KB_upstream_variant
X	23781895	AAAAAAAAAAAAAAAAAAAC>-	del	1922497000	2KB_upstream_variant
X	23781897	A>C	snv	1922497206	2KB_upstream_variant
X	23781898	A>C	snv	1922497372	2KB_upstream_variant
X	23781903	A>C	snv	1922497856	2KB_upstream_variant
X	23781903	->TT	ins	1922498193	2KB_upstream_variant
X	23781904	A>T	snv	1922498369	2KB_upstream_variant
X	23781905	AAAAAAAAAC>-	del	1922498710	2KB_upstream_variant
X	23781906	AAAAAAAAC>-	del	1922499084	2KB_upstream_variant
X	23781912	A>C	snv	1922500122	2KB_upstream_variant
X	23781914	C>-	del	1922500673	2KB_upstream_variant
X	23781915	T>A	snv	1922500819	2KB_upstream_variant
X	23781915	->AAAAAAAAA	ins	1922501235	2KB_upstream_variant
X	23781916	T>A,C	snv	1922501398	2KB_upstream_variant
X	23781920	A>G	snv	1922502081	2KB_upstream_variant
X	23781923	G>-	del	1922502909	2KB_upstream_variant
X	23781939	C>A	snv	1922503907	2KB_upstream_variant
X	23781943	C>T	snv	1922504270	2KB_upstream_variant
X	23781953	A>G	snv	1922504958	2KB_upstream_variant
X	23781952	->A	delins	1922505119	2KB_upstream_variant
X	23781956	A>G	snv	1922505274	2KB_upstream_variant
X	23781965	T>C	snv	1922505616	2KB_upstream_variant
X	23781967	C>T	snv	1922505741	2KB_upstream_variant
X	23781975	C>T	snv	1922506245	2KB_upstream_variant
X	23782005	T>A	snv	1922508599	2KB_upstream_variant
X	23782011	C>T	snv	1922509060	2KB_upstream_variant
X	23782018	T>C	snv	1922509387	2KB_upstream_variant
X	23782029	A>C	snv	1922509716	2KB_upstream_variant
X	23782031	T>-	delins	1922509876	2KB_upstream_variant
X	23782063	A>G	snv	1922511347	2KB_upstream_variant
X	23782078	A>G	snv	1922512122	2KB_upstream_variant
X	23782086	T>G	snv	1922512481	2KB_upstream_variant
X	23782088	A>T	snv	1922512677	2KB_upstream_variant
X	23782091	A>C	snv	1922513229	2KB_upstream_variant
X	23782096	T>C	snv	1922513463	2KB_upstream_variant
X	23782102	C>T	snv	1922513673	2KB_upstream_variant
X	23782112	A>G	snv	1922513969	2KB_upstream_variant
X	23782114	T>C	snv	1922514172	2KB_upstream_variant
X	23782134	A>G	snv	1922514727	2KB_upstream_variant
X	23782148	G>A	snv	1922515365	2KB_upstream_variant
X	23782161	C>A,G,T	snv	1922515543	2KB_upstream_variant
X	23782163	T>C	snv	1922515803	2KB_upstream_variant
X	23782228	->AGT	delins	1922517590	2KB_upstream_variant
X	23782234	T>C	snv	1922517758	2KB_upstream_variant
X	23782238	A>G	snv	1922517930	2KB_upstream_variant
X	23782246	G>A	snv	1922518297	2KB_upstream_variant
X	23782264	A>-	del	1922518602	2KB_upstream_variant
X	23782265	T>A	snv	1922518746	2KB_upstream_variant
X	23782268	A>G	snv	1922518923	2KB_upstream_variant
X	23782273	CTT>-	del	1922519247	2KB_upstream_variant
X	23782274	T>G	snv	1922519417	2KB_upstream_variant
X	23782282	C>T	snv	1922519758	2KB_upstream_variant
X	23782285	T>C	snv	1922519912	2KB_upstream_variant
X	23782301	C>G	snv	1922520239	2KB_upstream_variant
X	23782320	->T	delins	1922521145	2KB_upstream_variant
X	23782324	G>A	snv	1922521505	2KB_upstream_variant
X	23782326	T>C,G	snv	1922521670	2KB_upstream_variant
X	23782363	C>A	snv	1922522662	2KB_upstream_variant
X	23782374	A>G	snv	1922523124	2KB_upstream_variant
X	23782381	C>T	snv	1922523450	2KB_upstream_variant
X	23782386	C>G	snv	1922523610	2KB_upstream_variant
X	23782391	G>A	snv	1922523880	2KB_upstream_variant
X	23782400	G>A	snv	1922524434	2KB_upstream_variant
X	23782414	G>A,C	snv	1922524898	2KB_upstream_variant
X	23782442	T>C	snv	1922526088	2KB_upstream_variant
X	23782459	G>C	snv	1922526556	2KB_upstream_variant
X	23782475	A>G	snv	1922527033	2KB_upstream_variant
X	23782477	A>C	snv	1922527230	2KB_upstream_variant
X	23782491	A>-	delins	1922528095	2KB_upstream_variant
X	23782504	G>A,T	snv	1922528594	2KB_upstream_variant
X	23782506	C>G	snv	1922528797	2KB_upstream_variant
X	23782593	G>A	snv	1922531387	2KB_upstream_variant
X	23782616	A>G	snv	1922531904	2KB_upstream_variant
X	23782628	T>C	snv	1922532251	2KB_upstream_variant
X	23782629	C>G	snv	1922532397	2KB_upstream_variant
X	23782634	G>A	snv	1922532746	2KB_upstream_variant
X	23782690	A>T	snv	1922534804	2KB_upstream_variant
X	23782692	A>C	snv	1922534963	2KB_upstream_variant
X	23782694	T>C	snv	1922535132	2KB_upstream_variant
X	23782701	A>G	snv	1922535629	2KB_upstream_variant
X	23782708	C>T	snv	1922535772	2KB_upstream_variant
X	23782712	C>T	snv	1922536294	2KB_upstream_variant
X	23782717	A>G	snv	1922536618	2KB_upstream_variant
X	23782724	A>G	snv	1922536786	2KB_upstream_variant
X	23782725	G>A	snv	1922537022	2KB_upstream_variant
X	23782734	T>-	delins	1922537776	2KB_upstream_variant
X	23782754	C>T	snv	1922538432	2KB_upstream_variant
X	23782781	T>C	snv	1922539332	2KB_upstream_variant
X	23782791	C>T	snv	1922540142	2KB_upstream_variant
X	23782803	G>A	snv	1922540490	2KB_upstream_variant
X	23782808	G>C	snv	1922540797	2KB_upstream_variant
X	23782812	T>C	snv	1922540969	2KB_upstream_variant
X	23782826	C>T	snv	1922541291	2KB_upstream_variant
X	23782838	G>A	snv	1922541829	2KB_upstream_variant
X	23782857	C>T	snv	1922542152	2KB_upstream_variant
X	23782863	G>A	snv	1922542533	2KB_upstream_variant
X	23782862	->G	delins	1922542704	2KB_upstream_variant
X	23782868	G>A	snv	1922543069	2KB_upstream_variant
X	23782886	T>G	snv	1922543739	2KB_upstream_variant
X	23782893	A>G	snv	1922543925	2KB_upstream_variant
X	23782902	T>C	snv	1922544077	2KB_upstream_variant
X	23782911	G>A	snv	1922544363	2KB_upstream_variant
X	23782915	C>T	snv	1922544857	2KB_upstream_variant
X	23782926	C>G	snv	1922545619	2KB_upstream_variant
X	23782927	C>G	snv	1922545720	2KB_upstream_variant
X	23782952	C>T	snv	1922546520	2KB_upstream_variant
X	23782964	A>G	snv	1922546847	2KB_upstream_variant
X	23782968	G>A	snv	1922547031	2KB_upstream_variant
X	23782970	C>A	snv	1922547376	2KB_upstream_variant
X	23782973	C>G	snv	1922547644	2KB_upstream_variant
X	23782979	C>A	snv	1922547786	2KB_upstream_variant
X	23782986	C>G	snv	1922548087	2KB_upstream_variant
X	23782998	C>T	snv	1922548569	2KB_upstream_variant
X	23783006	C>T	snv	1922549483	2KB_upstream_variant
X	23783008	A>T	snv	1922549848	2KB_upstream_variant
X	23783018	T>C	snv	1922550131	2KB_upstream_variant
X	23783021	G>A	snv	1922550264	2KB_upstream_variant
X	23783028	C>T	snv	1922550642	2KB_upstream_variant
X	23783029	A>C	snv	1922550809	2KB_upstream_variant
X	23783036	C>T	snv	1922551586	2KB_upstream_variant
X	23783039	G>-	delins	1922551944	2KB_upstream_variant
X	23783053	T>C	snv	1922552269	2KB_upstream_variant
X	23783058	G>A	snv	1922552566	2KB_upstream_variant
X	23783061	A>G	snv	1922552995	2KB_upstream_variant
X	23783069	C>T	snv	1922553475	2KB_upstream_variant
X	23783076	C>T	snv	1922553932	2KB_upstream_variant
X	23783083	G>A	snv	1922554202	2KB_upstream_variant
X	23783099	A>G	snv	1922554540	2KB_upstream_variant
X	23783128	G>T	snv	1922555425	2KB_upstream_variant
X	23783130	G>A	snv	1922555599	2KB_upstream_variant
X	23783139	G>C	snv	1922556139	2KB_upstream_variant
X	23783140	C>A	snv	1922556326	2KB_upstream_variant
X	23783141	G>T	snv	1922556465	2KB_upstream_variant
X	23783148	A>C	snv	1922556660	2KB_upstream_variant
X	23783154	G>A	snv	1922557151	2KB_upstream_variant
X	23783155	C>T	snv	1922557346	2KB_upstream_variant
X	23783159	G>C	snv	1922557669	2KB_upstream_variant
X	23783174	C>T	snv	1922558733	non_coding_transcript_variant
X	23783189	C>T	snv	1922559626	non_coding_transcript_variant
X	23783197	C>A,T	snv	1922561146	non_coding_transcript_variant
X	23783201	T>G	snv	1922562098	non_coding_transcript_variant
X	23783206	A>T	snv	1922562570	non_coding_transcript_variant
X	23783214	C>T	snv	1922563204	non_coding_transcript_variant
X	23783219	C>T	snv	1922563554	non_coding_transcript_variant
X	23783224	T>C	snv	1922564127	non_coding_transcript_variant
X	23783271	G>T	snv	1922567221	non_coding_transcript_variant
X	23783296	C>T	snv	1922568022	non_coding_transcript_variant
X	23783298	A>G	snv	1922568237	non_coding_transcript_variant
X	23783307	G>C	snv	1922568981	non_coding_transcript_variant
X	23783315	G>C	snv	1922569353	non_coding_transcript_variant
X	23783316	C>T	snv	1922569526	non_coding_transcript_variant
X	23783320	G>A	snv	1922569891	non_coding_transcript_variant
X	23783322	C>T	snv	1922570067	non_coding_transcript_variant
X	23783358	A>G	snv	1922571078	missense_variant
X	23783364	G>A,C	snv	1922571273	missense_variant
X	23783373	C>T	snv	1922572327	missense_variant
X	23783426	G>C	snv	1922576752	intron_variant
X	23783440	C>A,T	snv	1922577402	intron_variant
X	23783452	G>T	snv	1922578357	intron_variant
X	23783458	G>A	snv	1922578510	intron_variant
X	23783475	G>A	snv	1922579613	intron_variant
X	23783484	G>T	snv	1922579969	intron_variant
X	23783498	G>A	snv	1922580612	intron_variant
X	23783506	C>T	snv	1922580919	intron_variant
X	23783508	G>A	snv	1922581061	intron_variant
X	23783509	G>C	snv	1922581208	intron_variant
X	23783515	G>C	snv	1922581554	intron_variant
X	23783518	C>T	snv	1922581714	intron_variant
X	23783547	C>T	snv	1922582496	intron_variant
X	23783548	C>G	snv	1922582665	intron_variant
X	23783555	G>C	snv	1922582983	intron_variant
X	23783562	A>C	snv	1922583367	intron_variant
X	23783562	->G	ins	1922583590	intron_variant
X	23783563	->G	ins	1922584178	intron_variant
X	23783577	C>T	snv	1922585997	intron_variant
X	23783578	->CAAAAC	delins	1922586368	intron_variant
X	23783579	->CAAA,CAT	ins	1922586561	intron_variant
X	23783581	TT>-	del	1922587112	intron_variant
X	23783584	C>A,T	snv	1922587582	intron_variant
X	23783591	C>G	snv	1922588476	intron_variant
X	23783591	CT>-	del	1922588641	intron_variant
X	23783599	G>C	snv	1922589010	intron_variant
X	23783607	G>A,C	snv	1922589509	intron_variant
X	23783625	C>G	snv	1922591011	intron_variant
X	23783625	ACT>-	delins	1922591199	intron_variant
X	23783629	T>C	snv	1922591387	intron_variant
X	23783638	T>C	snv	1922591718	intron_variant
X	23783643	T>C	snv	1922592246	intron_variant
X	23783644	G>A	snv	1922592456	intron_variant
X	23783649	T>C	snv	1922592925	intron_variant
X	23783655	C>A	snv	1922593861	intron_variant
X	23783679	A>G	snv	1922595347	intron_variant
X	23783757	C>T	snv	1922600358	intron_variant
X	23783761	C>G	snv	1922600883	intron_variant
X	23783762	G>T	snv	1922601061	intron_variant
X	23783763	C>T	snv	1922601221	intron_variant
X	23783776	C>T	snv	1922602181	intron_variant
X	23783805	C>G	snv	1922605182	missense_variant
X	23783846	G>A	snv	1922606974	synonymous_variant
X	23783861	G>A	snv	1922607751	synonymous_variant
X	23783862	A>C	snv	1922607943	missense_variant
X	23783871	T>A	snv	1922608736	missense_variant
X	23783898	->CTCC	ins	1922610520	intron_variant
X	23783901	C>T	snv	1922610697	intron_variant
X	23783903	A>G	snv	1922610856	intron_variant
X	23783918	C>T	snv	1922611736	intron_variant
X	23783932	G>C	snv	1922612453	intron_variant
X	23783956	->GACT	delins	1922613587	intron_variant
X	23783981	T>C	snv	1922614704	intron_variant
X	23783984	G>A	snv	1922615061	intron_variant
X	23784013	T>A	snv	1922616475	intron_variant
X	23784014	G>A	snv	1922616636	intron_variant
X	23784017	C>A	snv	1922616781	intron_variant
X	23784018	A>-	delins	1922616955	intron_variant
X	23784020	A>G	snv	1922617112	intron_variant
X	23784024	CTGAGG>-	del	1922617680	intron_variant
X	23784033	A>G	snv	1922619198	intron_variant
X	23784055	C>-	del	1922620341	intron_variant
X	23784057	T>G	snv	1922620507	intron_variant
X	23784064	A>G	snv	1922620847	intron_variant
X	23784073	G>C	snv	1922621810	intron_variant
X	23784101	AG>-	delins	1922623007	intron_variant
X	23784110	T>C	snv	1922623181	intron_variant
X	23784119	G>A	snv	1922623553	intron_variant
X	23784120	G>C	snv	1922623720	intron_variant
X	23784128	T>C	snv	1922624522	intron_variant
X	23784129	A>G	snv	1922624804	intron_variant
X	23784135	C>T	snv	1922625199	intron_variant
X	23784139	A>G	snv	1922625887	intron_variant
X	23784147	->CA	ins	1922626387	intron_variant
X	23784148	A>G	snv	1922626563	intron_variant
X	23784155	G>A	snv	1922626716	intron_variant
X	23784163	C>T	snv	1922627372	intron_variant
X	23784169	G>A	snv	1922628067	intron_variant
X	23784173	T>G	snv	1922628216	intron_variant
X	23784175	G>A	snv	1922628578	intron_variant
X	23784178	A>G	snv	1922628751	intron_variant
X	23784179	T>C	snv	1922628925	intron_variant
X	23784190	G>A	snv	1922629458	intron_variant
X	23784208	A>-	delins	1922629874	intron_variant
X	23784217	C>A	snv	1922630084	intron_variant
X	23784227	C>T	snv	1922630316	intron_variant
X	23784232	C>T	snv	1922630686	intron_variant
X	23784233	G>T	snv	1922630858	intron_variant
X	23784234	T>C	snv	1922631021	intron_variant
X	23784251	G>C	snv	1922631676	intron_variant
X	23784256	A>C	snv	1922631870	intron_variant
X	23784271	C>A	snv	1922632569	intron_variant
X	23784287	T>A	snv	1922632918	intron_variant
X	23784305	T>-	del	1922633095	non_coding_transcript_variant
X	23784308	C>G	snv	1922633290	non_coding_transcript_variant
X	23784312	G>A	snv	1922633478	non_coding_transcript_variant
X	23784327	C>T	snv	1922633655	non_coding_transcript_variant
X	23784345	G>A	snv	1922634426	non_coding_transcript_variant
X	23784347	C>T	snv	1922634592	non_coding_transcript_variant
X	23784364	G>-	del	1922634774	non_coding_transcript_variant
X	23784367	C>G	snv	1922635026	non_coding_transcript_variant
X	23784368	C>G	snv	1922635228	non_coding_transcript_variant
X	23784416	T>C	snv	1922636043	intron_variant
X	23784425	C>G,T	snv	1922636208	intron_variant
X	23784434	C>T	snv	1922636426	intron_variant
X	23784435	G>A	snv	1922636595	intron_variant
X	23784451	A>G	snv	1922636924	intron_variant
X	23784477	T>A	snv	1922638262	intron_variant
X	23784506	T>G	snv	1922638945	intron_variant
X	23784522	G>A	snv	1922639528	intron_variant
X	23784533	G>T	snv	1922640056	intron_variant
X	23784534	A>G	snv	1922640225	intron_variant
X	23784545	C>A	snv	1922640918	intron_variant
X	23784566	G>A,C	snv	1922641598	intron_variant
X	23784568	->CTT	ins	1922642528	intron_variant
X	23784571	T>C	snv	1922644035	intron_variant
X	23784589	G>-	delins	1922644428	intron_variant
X	23784589	GGCTGGTCCCTG>-	del	1922644788	intron_variant
X	23784590	->TTTTTC	ins	1922645105	intron_variant
X	23784591	C>-	del	1922645445	intron_variant
X	23784591	->TTTTT,TTTTTT	delins	1922645608	intron_variant
X	23784596	C>A	snv	1922646135	intron_variant
X	23784598	C>G	snv	1922646437	intron_variant
X	23784610	C>G	snv	1922647304	intron_variant
X	23784643	T>C,G	snv	1922648806	intron_variant
X	23784644	G>A	snv	1922649010	intron_variant
X	23784658	T>C	snv	1922649844	intron_variant
X	23784665	C>T	snv	1922650183	intron_variant
X	23784679	G>A,T	snv	1922650684	intron_variant
X	23784706	G>A	snv	1922651539	intron_variant
X	23784708	T>A	snv	1922651701	intron_variant
X	23784714	C>T	snv	1922652199	intron_variant
X	23784714	->T	delins	1922652564	intron_variant
X	23784729	G>A	snv	1922653227	intron_variant
X	23784744	C>G,T	snv	1922654444	intron_variant
X	23784770	CTG>-	del	1922655496	intron_variant
X	23784789	G>A	snv	1922656175	intron_variant
X	23784790	A>G	snv	1922656345	intron_variant
X	23784791	G>A	snv	1922656493	intron_variant
X	23784806	G>A	snv	1922657389	intron_variant
X	23784827	G>C	snv	1922657912	intron_variant
X	23784843	C>T	snv	1922658452	intron_variant
X	23784896	T>C	snv	1922660199	intron_variant
X	23784904	A>G	snv	1922660357	intron_variant
X	23784933	T>C	snv	1922661823	intron_variant
X	23784950	C>T	snv	1922662229	intron_variant
X	23785001	C>T	snv	1922664185	intron_variant
X	23785003	G>C	snv	1922664303	intron_variant
X	23785009	C>G	snv	1922664607	intron_variant
X	23785014	G>A	snv	1922664929	intron_variant
X	23785018	G>A	snv	1922665269	intron_variant
X	23785043	A>C	snv	1922666202	missense_variant
X	23785044	G>A	snv	1922666343	synonymous_variant
X	23785062	T>G	snv	1922666664	synonymous_variant
X	23785070	G>A	snv	1922666919	stop_gained
X	23785079	A>G	snv	1922667286	missense_variant
X	23785092	G>T	snv	1922667997	synonymous_variant
X	23785097	C>A,T	snv	1922668313	stop_gained
X	23785099	G>T	snv	1922668497	missense_variant
X	23785108	G>A	snv	1922668795	missense_variant
X	23785113	G>T	snv	1922669045	synonymous_variant
X	23785125	A>C	snv	1922669168	missense_variant
X	23785155	C>T	snv	1922669999	synonymous_variant
X	23785159	A>G	snv	1922670128	missense_variant
X	23785175	C>T	snv	1922670977	missense_variant
X	23785188	C>A,T	snv	1922671456	synonymous_variant
X	23785190	T>C	snv	1922671607	missense_variant
X	23785207	C>T	snv	1922672183	missense_variant
X	23785226	C>T	snv	1922672735	missense_variant
X	23785230	T>C	snv	1922672912	synonymous_variant
X	23785244	C>G	snv	1922673081	missense_variant
X	23785270	C>T	snv	1922674319	synonymous_variant
X	23785299	C>A	snv	1922675955	synonymous_variant
X	23785303	A>G	snv	1922676227	missense_variant
X	23785309	T>C	snv	1922676604	missense_variant
X	23785321	A>C	snv	1922677001	missense_variant
X	23785325	C>T	snv	1922677147	missense_variant
X	23785335	C>G	snv	1922677412	missense_variant
X	23785365	C>T	snv	1922678252	synonymous_variant
X	23785373	C>T	snv	1922678596	missense_variant
X	23785400	->G	delins	1922679435	frameshift_variant
X	23785404	C>T	snv	1922679604	synonymous_variant
X	23785425	T>C	snv	1922681145	synonymous_variant
X	23785469	AG>-	delins	1922682923	intron_variant
X	23785500	A>G	snv	1922684338	intron_variant
X	23785506	C>G	snv	1922684720	intron_variant
X	23785523	T>G	snv	1922685087	missense_variant
X	23785529	T>C	snv	1922685397	missense_variant
X	23785535	C>T	snv	1922685556	missense_variant
X	23785549	A>T	snv	1922686134	missense_variant
X	23785562	T>C	snv	1922686281	splice_donor_variant
X	23785568	T>A	snv	1922686677	intron_variant
X	23785579	T>C	snv	1922686927	intron_variant
X	23785581	T>G	snv	1922687030	intron_variant
X	23785598	A>C	snv	1922687290	intron_variant
X	23785608	T>G	snv	1922687426	intron_variant
X	23785638	G>C	snv	1922689067	intron_variant
X	23785639	A>T	snv	1922689182	intron_variant
X	23785670	T>G	snv	1922690561	intron_variant
X	23785673	T>C	snv	1922690810	intron_variant
X	23785674	C>T	snv	1922690952	intron_variant
X	23785676	C>T	snv	1922691153	intron_variant
X	23785678	C>T	snv	1922691266	intron_variant
X	23785683	T>-	del	1922691566	intron_variant
X	23785740	G>T	snv	1922693842	stop_gained
X	23785754	C>T	snv	1922694581	synonymous_variant
X	23785764	A>C	snv	1922695021	synonymous_variant
X	23785790	T>C	snv	1922695871	synonymous_variant
X	23785799	T>A	snv	1922696029	synonymous_variant
X	23785808	G>C	snv	1922696323	synonymous_variant
X	23785850	G>A	snv	1922697430	synonymous_variant
X	23785851	G>A	snv	1922697582	missense_variant
X	23785853	G>A	snv	1922697756	synonymous_variant
X	23785861	T>C	snv	1922697914	non_coding_transcript_variant
X	23785865	G>C	snv	1922698061	non_coding_transcript_variant
X	23785866	C>G	snv	1922698188	non_coding_transcript_variant
X	23785872	->T	delins	1922698709	non_coding_transcript_variant
X	23785878	A>G	snv	1922698990	non_coding_transcript_variant
X	23785878	->TGACAG	ins	1922699134	non_coding_transcript_variant
X	23785880	C>T	snv	1922699384	non_coding_transcript_variant
X	23785884	A>G	snv	1922699790	non_coding_transcript_variant
X	23785884	->T	delins	1922699927	non_coding_transcript_variant
X	23785889	->T	delins	1922700057	non_coding_transcript_variant
X	23785895	G>A	snv	1922700362	non_coding_transcript_variant
X	23785898	T>C	snv	1922700484	non_coding_transcript_variant
X	23785899	A>-	delins	1922700556	non_coding_transcript_variant
X	23785905	C>T	snv	1922700810	non_coding_transcript_variant
X	23785913	T>C	snv	1922701403	non_coding_transcript_variant
X	23785914	C>A	snv	1922701540	non_coding_transcript_variant
X	23785922	C>G	snv	1922701696	non_coding_transcript_variant
X	23785924	A>G	snv	1922701972	non_coding_transcript_variant
X	23785925	T>A	snv	1922702112	non_coding_transcript_variant
X	23785926	G>C	snv	1922702268	non_coding_transcript_variant
X	23785927	C>T	snv	1922702402	non_coding_transcript_variant
X	23785929	G>A	snv	1922702529	non_coding_transcript_variant
X	23785931	T>G	snv	1922702668	non_coding_transcript_variant
X	23785932	T>A,C	snv	1922702976	non_coding_transcript_variant
X	23785960	T>C	snv	1922704607	non_coding_transcript_variant
X	23785976	C>A	snv	1922705167	non_coding_transcript_variant
X	23785998	G>A	snv	1922705581	non_coding_transcript_variant
X	23786022	A>G	snv	1922706621	non_coding_transcript_variant
X	23786023	A>G	snv	1922706756	non_coding_transcript_variant
X	23786051	C>A	snv	1922707029	non_coding_transcript_variant
X	23786058	C>T	snv	1922707325	non_coding_transcript_variant
X	23786061	->A	delins	1922707759	non_coding_transcript_variant
X	23786064	->TC	ins	1922708049	non_coding_transcript_variant
X	23786065	->TTTC	delins	1922708162	non_coding_transcript_variant
X	23786078	C>T	snv	1922709099	non_coding_transcript_variant
X	23786083	A>T	snv	1922709246	non_coding_transcript_variant
X	23786104	T>C	snv	1922709734	non_coding_transcript_variant
X	23786108	A>G	snv	1922709975	non_coding_transcript_variant
X	23786125	G>A,T	snv	1922710519	non_coding_transcript_variant
X	23786201	TT>-	delins	1922712630	non_coding_transcript_variant
X	23786203	T>G	snv	1922712796	non_coding_transcript_variant
X	23786211	T>C	snv	1922713221	500B_downstream_variant
X	23786211	TTTG>-	delins	1922713332	500B_downstream_variant
X	23786220	G>A	snv	1922713759	500B_downstream_variant
X	23786224	GCATTTTTACTAGTTCTT>-	del	1922713947	500B_downstream_variant
X	23786239	C>A	snv	1922714311	500B_downstream_variant
X	23786240	ATTT>-	delins	1922714427	500B_downstream_variant
X	23786242	T>A	snv	1922714548	500B_downstream_variant
X	23786244	T>C	snv	1922714660	500B_downstream_variant
X	23786244	TTT>-	del	1922714771	500B_downstream_variant
X	23786260	C>-	del	1922715110	500B_downstream_variant
X	23786263	G>A	snv	1922715354	500B_downstream_variant
X	23786265	T>C	snv	1922715636	500B_downstream_variant
X	23786282	A>T	snv	1922716166	500B_downstream_variant
X	23786299	G>A	snv	1922716853	500B_downstream_variant
X	23786327	T>C	snv	1922717274	500B_downstream_variant
X	23786330	C>G	snv	1922717486	500B_downstream_variant
X	23786359	->A	delins	1922718206	500B_downstream_variant
X	23786377	G>A	snv	1922718526	500B_downstream_variant
X	23786381	G>A	snv	1922718634	500B_downstream_variant
X	23786382	G>C	snv	1922718750	500B_downstream_variant
X	23786383	A>G	snv	1922718857	500B_downstream_variant
X	23786404	G>A	snv	1922719506	500B_downstream_variant
X	23786408	A>C	snv	1922719611	500B_downstream_variant
X	23786427	C>A	snv	1922719840	500B_downstream_variant
X	23786433	G>A	snv	1922720082	500B_downstream_variant
X	23786451	T>C	snv	1922721586	500B_downstream_variant
X	23786462	A>C	snv	1922722287	500B_downstream_variant
X	23786465	C>T	snv	1922722534	500B_downstream_variant
X	23786484	A>G	snv	1922723426	500B_downstream_variant
X	23786489	G>A	snv	1922723633	500B_downstream_variant
X	23786504	G>T	snv	1922724180	500B_downstream_variant
X	23786509	C>A	snv	1922724308	500B_downstream_variant
X	23786510	A>C	snv	1922724427	500B_downstream_variant
X	23786512	C>G	snv	1922724533	500B_downstream_variant
X	23786524	T>C	snv	1922725038	500B_downstream_variant
X	23786533	C>T	snv	1922725158	500B_downstream_variant
X	23786536	G>C	snv	1922725397	500B_downstream_variant
X	23786546	T>G	snv	1922725525	500B_downstream_variant
X	23786581	T>C	snv	1922726445	500B_downstream_variant
X	23786608	T>C	snv	1922727099	500B_downstream_variant
X	23786612	T>C	snv	1922727208	500B_downstream_variant
X	23786613	G>T	snv	1922727316	500B_downstream_variant
X	23786627	G>T	snv	1922727620	500B_downstream_variant
X	23786629	C>-	del	1922728204	500B_downstream_variant
X	23786630	G>T	snv	1922728324	500B_downstream_variant
X	23786638	G>A	snv	1922728596	500B_downstream_variant
X	23786652	G>A	snv	1922729598	500B_downstream_variant
X	23786661	G>C	snv	1922729911	500B_downstream_variant
X	23786668	T>C	snv	1922730201	500B_downstream_variant
X	23786672	C>T	snv	1922730490	500B_downstream_variant
X	23786675	A>T	snv	1922730608	500B_downstream_variant
X	23786685	C>T	snv	1922731124	500B_downstream_variant
X	23786688	A>T	snv	1922731240	500B_downstream_variant
X	23786690	C>T	snv	1922731352	500B_downstream_variant
X	23786702	A>C	snv	1922731949	500B_downstream_variant
X	23786085	G>T	snv	1950113259	non_coding_transcript_variant
X	23784697	A>G	snv	2011566153	intron_variant
X	23786071	C>T	snv	2089409284	non_coding_transcript_variant
Supplementary Table S2: Functional and pathogenicity prediction of all missense variants.
								Sequence-structure			Sequence-homology		Supervised-learning
S.l. No	rs IDs	Alleles	GRCh37	GRCh38	A.A position	A.A change		FATHMM(UNWEIGHTED)			PROVEAN		SNAP-2			SuSPect	VEST-4			SNPs&GO
								Prediction	Score		Prediction	Score	Predicted Effect	Score	Expected Accuracy	Score	VEST gene score (non-silent)	p-value	FDR	Prediction	RI	Probability
1	rs11404	C>A	NC_000023.10:g.23803818C>A	NC_000023.11:g.23785701C>A	NP_002961.1:p.Arg121Ser	R121S	P21673 R121S	TOLERATED	0.13	-7.41	Neutral	-0.76	effect	47	0.71	19	0.417	0.23206	1	Neutral	8	0.08
	rs11404	C>T	NC_000023.10:g.23803818C>T	NC_000023.11:g.23785701C>T	NP_002961.1:p.Arg121Cys	R121C	P21673 R121C	DAMAGING	-3.46	4.11	Deleterious	-3.284	effect	57	0.75	8	0.464	0.20464	1	Neutral	5	0.251
2	rs1139915	T>G	NC_000023.10:g.23801797T>G	NC_000023.11:g.23783680T>G	NP_002961.1:p.Met30Arg	M30R	P21673 M30R	TOLERATED	1.06		Deleterious	-4.052	effect	48	0.71	16	0.7	0.07307	1	Neutral	4	0.282
3	rs1804460	G>C	NC_000023.10:g.23803509G>C	NC_000023.11:g.23785392G>C	NP_002961.1:p.Leu89Phe	L89F	P21673 L89F	TOLERATED	-2.79		Deleterious	-3.062	effect	2	0.53	43	0.543	0.16253	1	Neutral	5	0.261
4	rs2855495	A>G	NC_000023.10:g.23801784A>G	NC_000023.11:g.23783667A>G	NP_002961.1:p.Lys26Glu	K26E	P21673 K26E	TOLERATED	1.37		Neutral	0.474	effect	4	0.53	8	0.446	0.21536	1	Neutral	8	0.092
5	rs139915283	C>A	NC_000023.10:g.23801503C>A	NC_000023.11:g.23783386C>A	NP_002961.1:p.Ala12Asp	A12D	P21673 A12D	TOLERATED	0.05		Neutral	0.8	effect	40	0.71	10	0.169	0.59366	1	Neutral	4	0.284
6	rs145594541	A>G	NC_000023.10:g.23801811A>G	NC_000023.11:g.23783694A>G	NP_002961.1:p.Ile35Val	I35V	P21673 I35V	TOLERATED	1.2		Neutral	0.68	neutral	-61	0.82	10	0.065	0.90426	1	Neutral	9	0.052
7	rs145980431	G>A	NC_000023.10:g.23801502G>A	NC_000023.11:g.23783385G>A	NP_002961.1:p.Ala12Thr	A12T	P21673 A12T	TOLERATED	-1.18		Neutral	-0.52	neutral	-20	0.57	18	0.223	0.48801	1	Neutral	8	0.107
	rs145980431	G>T	NC_000023.10:g.23801502G>T	NC_000023.11:g.23783385G>T	NP_002961.1:p.Ala12Ser	A12S	P21673 A12S	TOLERATED	0		Neutral	0.505	neutral	-30	0.61	14	0.097	0.79496	1	Neutral	7	0.128
8	rs147672674	A>G	NC_000023.10:g.23803849A>G	NC_000023.11:g.23785732A>G	NP_002961.1:p.Glu131Gly	E131G	P21673 E131G	TOLERATED	-2.21		Neutral	-2.067	effect	33	0.66	19	0.234	0.46554	1	Neutral	5	0.232
9	rs148483557	G>C	NC_000023.10:g.23803537G>C	NC_000023.11:g.23785420G>C	NP_002961.1:p.Asp99His	D99H	P21673 D99H	DAMAGING	-3.11		Neutral	-1.551	effect	63	0.8	20	0.412	0.2353	1	Neutral	5	0.274
10	rs747031398	A>C	NC_000023.10:g.23801825A>C	NC_000023.11:g.23783708A>C	NP_002961.1:p.Lys39Asn	K39N	P21673 K39N	TOLERATED	-0.56		Neutral	-1.609	neutral	-21	0.61	12	0.409	0.23753	1	Neutral	6	0.185
	rs747031398	A>T	NC_000023.10:g.23801825A>T	NC_000023.11:g.23783708A>T	NP_002961.1:p.Lys39Asn	K39N	P21673 K39N	TOLERATED	-0.56		Neutral	-1.609	neutral	-21	0.61	52	0.409	0.23753	1	Neutral	6	0.185
11	rs748119306	G>A	NC_000023.10:g.23803528G>A	NC_000023.11:g.23785411G>A	NP_002961.1:p.Val96Met	V96M	P21673 V96M	DAMAGING	-6.59		Deleterious	-2.793	effect	3	0.53	52	0.234	0.46554	1	Neutral	1	0.447
12	rs751600110	G>A	NC_000023.10:g.23801505G>A	NC_000023.11:g.23783388G>A	NP_002961.1:p.Asp13Asn	D13N	P21673 D13N	DAMAGING	-5.79		Deleterious	-4.678	effect	59	0.75	77	0.63	0.10859	1	Disease	2	0.577
13	rs752149094	A>T	NC_000023.10:g.23803656A>T	NC_000023.11:g.23785539A>T	NP_002961.1:p.Glu108Asp	E108D	P21673 E108D	TOLERATED	-2.02		Neutral	-1.605	effect	5	0.53	20	0.334	0.30442	1	Neutral	8	0.115
14	rs757435207	T>A	NC_000023.10:g.23801530T>A	NC_000023.11:g.23783413T>A	NP_002961.1:p.Ile21Asn	I21N	P21673 I21N	DAMAGING	-4.9		Deleterious	-6.62	effect	53	0.75	54	0.905	0.00961	1	Disease	4	0.71
	rs757435207	T>C	NC_000023.10:g.23801530T>C	NC_000023.11:g.23783413T>C	NP_002961.1:p.Ile21Thr	I21T	P21673 I21T	DAMAGING	-3.66		Deleterious	-4.676	effect	27	0.63	60	0.848	0.01893	1	Neutral	1	0.445
15	rs757797199	G>A	NC_000023.10:g.23803445G>A	NC_000023.11:g.23785328G>A	NP_002961.1:p.Gly68Glu	G68E	P21673 G68E	TOLERATED	-0.49		Deleterious	-5.049	effect	46	0.71	17	0.514	0.17852	1	Disease	5	0.737
16	rs761372150	A>G	NC_000023.10:g.23801496A>G	NC_000023.11:g.23783379A>G	NP_002961.1:p.Thr10Ala	T10A	P21673 T10A	TOLERATED	-1.69		Neutral	-0.492	effect	8	0.53	30	0.099	0.78767	1	Neutral	7	0.156
17	rs765638178	T>C	NC_000023.10:g.23803454T>C	NC_000023.11:g.23785337T>C	NP_002961.1:p.Ile71Thr	I71T	P21673 I71T	DAMAGING	-3.41		Neutral	1.64	effect	31	0.66	30	0.755	0.04838	1	Neutral	6	0.184
18	rs768921302	T>C	NC_000023.10:g.23801485T>C	NC_000023.11:g.23783368T>C	NP_002961.1:p.Ile6Thr	I6T	P21673 I6T	DAMAGING	-6.77		Deleterious	-3.927	effect	20	0.63	83	0.714	0.06679	1	Neutral	6	0.215
19	rs769555216	G>A	NC_000023.10:g.23803533G>A	NC_000023.11:g.23785416G>A	NP_002961.1:p.Met97Ile	M97I	P21673 M97I	TOLERATED	-0.32		Neutral	-1.497	effect	13	0.59	12	0.41	0.23672	1	Neutral	4	0.311
20	rs771632138	A>G	NC_000023.10:g.23801983A>G	NC_000023.11:g.23783866A>G	NP_002961.1:p.Glu62Gly	E62G	P21673 E62G	TOLERATED	-2.39		Deleterious	-2.895	effect	37	0.66	13	0.182	0.56512	1	Neutral	5	0.244
21	rs774822224	C>A	NC_000023.10:g.23801985C>A	NC_000023.11:g.23783868C>A	NP_002961.1:p.His63Asn	H63N	P21673 H63N	TOLERATED	-0.61		Neutral	-1.19	effect	43	0.71	19	0.196	0.53922	1	Neutral	9	0.047
22	rs777012184	G>C	NC_000023.10:g.23801488G>C	NC_000023.11:g.23783371G>C	NP_002961.1:p.Arg7Pro	R7P	P21673 R7P	DAMAGING	-7.24		Deleterious	-6.11	effect	74	0.85	86	0.521	0.17529	1	Disease	2	0.615
23	rs778776707	G>A	NC_000023.10:g.23801967G>A	NC_000023.11:g.23783850G>A	NP_002961.1:p.Ala57Thr	A57T	P21673 A57T	DAMAGING	-4.46		Deleterious	-3.633	neutral	-37	0.66	56	0.052	0.94029	1	Disease	3	0.666
24	rs780634321	C>A	NC_000023.10:g.23803524C>A	NC_000023.11:g.23785407C>A	NP_002961.1:p.Phe94Leu	F94L	P21673 F94L	TOLERATED	4.11		Deleterious	-2.805	effect	41	0.71	35	0.153	0.62635	1	Disease	1	0.57
25	rs868263851	T>C	NC_000023.10:g.23801793T>C	NC_000023.11:g.23783676T>C	NP_002961.1:p.Tyr29His	Y29H	P21673 Y29H	TOLERATED	0.71		Neutral	1.418	effect	41	0.71	8	0.277	0.38235	1	Neutral	7	0.134
	rs868263851	T>G	NC_000023.10:g.23801793T>G	NC_000023.11:g.23783676T>G	NP_002961.1:p.Tyr29Asp	Y29D	P21673 Y29D	TOLERATED	1.59		Neutral	1.139	effect	69	0.8	9	0.205	0.5212	1	Neutral	0	0.487
26	rs933833989	A>G	NC_000023.10:g.23803475A>G	NC_000023.11:g.23785358A>G	NP_002961.1:p.Tyr78Cys	Y78C	P21673 Y78C	DAMAGING	-3.15		Deleterious	-7.937	effect	62	0.8	72	0.447	0.21506	1	Disease	8	0.911
27	rs950111257	T>G	NC_000023.10:g.23803837T>G	NC_000023.11:g.23785720T>G	NP_002961.1:p.Phe127Cys	F127C	P21673 F127C	TOLERATED	-2.62		Deleterious	-5.714	effect	28	0.63	65	0.434	0.22073	1	Disease	1	0.575
28	rs1014715667	G>A	NC_000023.10:g.23803643G>A	NC_000023.11:g.23785526G>A	NP_002961.1:p.Gly104Asp	G104D	P21673 G104D	DAMAGING	-7.41		Deleterious	-6.605	effect	65	0.8	77	0.54	0.16425	1	Disease	7	0.856
29	rs1016338251	G>T	NC_000023.10:g.23801826G>T	NC_000023.11:g.23783709G>T	NP_002961.1:p.Asp40Tyr	D40Y	P21673 D40Y	TOLERATED	-2.94		Deleterious	-6.092	effect	45	0.71	22	0.607	0.12276	1	Neutral	2	0.404
30	rs1016484612	T>C	NC_000023.10:g.23801934T>C	NC_000023.11:g.23783817T>C	NP_002961.1:p.Phe46Leu	F46L	P21673 F46L	TOLERATED	-2.41		Deleterious	-5.759	effect	25	0.63	43	0.264	0.40684	1	Disease	5	0.746
31	rs1166003456	A>G	NC_000023.10:g.23803809A>G	NC_000023.11:g.23785692A>G	NP_002961.1:p.Met118Val	M118V	P21673 M118V	TOLERATED	1.67		Neutral	0.907	effect	1	0.53	15	0.127	0.69487	1	Neutral	10	0.02
32	rs1189367982	G>C	NC_000023.10:g.23801959G>C	NC_000023.11:g.23783842G>C	NP_002961.1:p.Cys54Ser	C54S	P21673 C54S	TOLERATED	-1.44		Deleterious	-8.367	effect	50	0.75	43	0.281	0.37557	1	Disease	1	0.545
33	rs1190623283	A>G	NC_000023.10:g.23803827A>G	NC_000023.11:g.23785710A>G	NP_002961.1:p.Ser124Gly	S124G	P21673 S124G	TOLERATED	-0.65		Neutral	-1.078	effect	44	0.71	19	0.303	0.3446	1	Neutral	8	0.079
34	rs1204204970	C>G	NC_000023.10:g.23801995C>G	NC_000023.11:g.23783878C>G	NP_002961.1:p.Pro66Arg	P66R	P21673 P66R	TOLERATED	-1.29		Neutral	-1.669	effect	37	0.66	15	0.268	0.39976	1	Neutral	8	0.117
35	rs1229945436	A>T	NC_000023.10:g.23803897A>T	NC_000023.11:g.23785780A>T	NP_002961.1:p.Asp147Val	D147V	P21673 D147V	TOLERATED	-1.86		Deleterious	-8.513	effect	64	0.8	19	0.137	0.66684	1	Disease	2	0.579
36	rs1263893758	G>A	NC_000023.10:g.23803935G>A	NC_000023.11:g.23785818G>A	NP_002961.1:p.Asp160Asn	D160N	P21673 D160N	TOLERATED	-0.85		Neutral	0.188	effect	44	0.71	14	0.136	0.67038	1	Neutral	9	0.064
37	rs1269688315	A>T	NC_000023.10:g.23803954A>T	NC_000023.11:g.23785837A>T	NP_002961.1:p.Lys166Ile	K166I	P21673 K166I	DAMAGING	-3.45		Deleterious	-4.347	effect	49	0.71	30	0.277	0.38235	1	Neutral	8	0.103
38	rs1301130726	A>C	NC_000023.10:g.23803870A>C	NC_000023.11:g.23785753A>C	NP_002961.1:p.Asn138Thr	N138T	P21673 N138T	TOLERATED	-1.89		Neutral	-1.36	neutral	-5	0.53	12	0.354	0.28094	1	Neutral	9	0.074
39	rs1322842368	A>G	NC_000023.10:g.23803824A>G	NC_000023.11:g.23785707A>G	NP_002961.1:p.Ser123Gly	S123G	P21673 S123G	TOLERATED	-1.26		Neutral	-2.38	effect	45	0.71	26	0.387	0.2518	1	Neutral	9	0.059
40	rs1328342274	C>G	NC_000023.10:g.23801813C>G	NC_000023.11:g.23783696C>G	NP_002961.1:p.Ile35Met	I35M	P21673 I35M	TOLERATED	-1.08		Neutral	1.084	neutral	-42	0.72	12	0.078	0.86287	1	Neutral	9	0.052
41	rs1363595764	G>A	NC_000023.10:g.23803819G>A	NC_000023.11:g.23785702G>A	NP_002961.1:p.Arg121His	R121H	P21673 R121H	TOLERATED	-0.65		Neutral	-0.347	effect	51	0.75	13	0.428	0.22336	1	Neutral	9	0.046
42	rs1419531675	T>C	NC_000023.10:g.23803831T>C	NC_000023.11:g.23785714T>C	NP_002961.1:p.Met125Thr	M125T	P21673 M125T	TOLERATED	-1.2		Deleterious	-4.596	effect	40	0.71	63	0.339	0.29724	1	Neutral	3	0.358
43	rs1427582120	C>G	NC_000023.10:g.23801805C>G	NC_000023.11:g.23783688C>G	NP_002961.1:p.Gln33Glu	Q33E	P21673 Q33E	TOLERATED	0.56		Neutral	-1.091	neutral	-33	0.66	12	0.353	0.28216	1	Neutral	9	0.061
44	rs1444826638	G>T	NC_000023.10:g.23803665G>T	NC_000023.11:g.23785548G>T	NP_002961.1:p.Lys111Asn	K111N	P21673 K111N	TOLERATED	-0.58		Deleterious	-3.111	neutral	-14	0.57	22	0.42	0.22923	1	Neutral	6	0.203
45	rs1484283875	T>C	NC_000023.10:g.23801952T>C	NC_000023.11:g.23783835T>C	NP_002961.1:p.Tyr52His	Y52H	P21673 Y52H	TOLERATED	-2.68		Deleterious	-4.277	effect	56	0.75	35	0.123	0.70792	1	Neutral	4	0.279
46	rs1601856931	G>A	NC_000023.10:g.23803813G>A	NC_000023.11:g.23785696G>A	NP_002961.1:p.Arg119Lys	R119K	P21673 R119K	TOLERATED	-0.19		Neutral	0.267	effect	43	0.71	5	0.319	0.32142	1	Neutral	9	0.033
47	rs1601857029	A>G	NC_000023.10:g.23803962A>G	NC_000023.11:g.23785845A>G	NP_002961.1:p.Thr169Ala	T169A	P21673 T169A	TOLERATED	0.42		Neutral	-0.146	neutral	-26	0.61	3	0.134	0.67574	1	Neutral	10	0.009
48	rs1922571078	A>G	NC_000023.10:g.23801475A>G	NC_000023.11:g.23783358A>G	NP_002961.1:p.Lys3Glu	K3E	P21673 K3E	TOLERATED	-0.99		Neutral	-0.006	neutral	-19	0.57	7	0.272	0.39227	1	Neutral	9	0.073
49	rs1922571273	G>A	NC_000023.10:g.23801481G>A	NC_000023.11:g.23783364G>A	NP_002961.1:p.Val5Met	V5M	P21673 V5M	TOLERATED	-0.36		Neutral	0.798	neutral	0	0.53	15	0.145	0.6468	1	Neutral	9	0.036
	rs1922571273	G>C	NC_000023.10:g.23801481G>C	NC_000023.11:g.23783364G>C	NP_002961.1:p.Val5Leu	V5L	P21673 V5L	TOLERATED	-0.23		Neutral	0.255	neutral	-27	0.61	20	0.082	0.84921	1	Neutral	9	0.061
50	rs1922572327	C>T	NC_000023.10:g.23801490C>T	NC_000023.11:g.23783373C>T	NP_002961.1:p.Pro8Ser	P8S	P21673 P8S	TOLERATED	-2.26		Deleterious	-2.678	effect	36	0.66	25	0.181	0.56857	1	Neutral	8	0.086
51	rs1922595347	A>G	NC_000023.10:g.23801796A>G	NC_000023.11:g.23783679A>G	NP_002961.1:p.Met30Val	M30V	P21673 M30V	TOLERATED	-0.88		Neutral	-2.37	neutral	-6	0.53	20	0.52	0.17549	1	Neutral	6	0.194
52	rs1922605182	C>G	NC_000023.10:g.23801922C>G	NC_000023.11:g.23783805C>G	NP_002961.1:p.Leu42Val	L42V	P21673 L42V	TOLERATED	-1.18		Neutral	-1.415	neutral	-35	0.66	16	0.035	0.96873	1	Neutral	8	0.111
53	rs1922607943	A>C	NC_000023.10:g.23801979A>C	NC_000023.11:g.23783862A>C	NP_002961.1:p.Lys61Gln	K61Q	P21673 K61Q	TOLERATED	-1.53		Neutral	-0.281	neutral	-25	0.61	12	0.146	0.64447	1	Neutral	7	0.144
54	rs1922608736	T>A	NC_000023.10:g.23801988T>A	NC_000023.11:g.23783871T>A	NP_002961.1:p.Trp64Arg	W64R	P21673 W64R	TOLERATED	0.77		Neutral	1.171	effect	71	0.85	16	0.386	0.25271	1	Neutral	8	0.12
55	rs1922677412	C>G	NC_000023.10:g.23803452C>G	NC_000023.11:g.23785335C>G	NP_002961.1:p.Ser70Arg	S70R	P21673 S70R	TOLERATED	0.92		Neutral	-0.268	effect	33	0.66	9	0.455	0.2104	1	Neutral	4	0.316
56	rs1922678596	C>T	NC_000023.10:g.23803490C>T	NC_000023.11:g.23785373C>T	NP_002961.1:p.Pro83Leu	P83L	P21673 P83L	TOLERATED	0.36		Deleterious	-5.399	effect	57	0.75	27	0.678	0.08592	1	Disease	3	0.67
57	rs1922685087	T>G	NC_000023.10:g.23803640T>G	NC_000023.11:g.23785523T>G	NP_002961.1:p.Phe103Cys	F103C	P21673 F103C	TOLERATED	0.15		Neutral	-0.983	effect	42	0.71	22	0.289	0.36403	1	Neutral	1	0.446
58	rs1922685397	T>C	NC_000023.10:g.23803646T>C	NC_000023.11:g.23785529T>C	NP_002961.1:p.Ile105Thr	I105T	P21673 I105T	DAMAGING	-4.73		Deleterious	-4.476	effect	37	0.66	29	0.393	0.24593	1	Neutral	5	0.274
59	rs1922685556	C>T	NC_000023.10:g.23803652C>T	NC_000023.11:g.23785535C>T	NP_002961.1:p.Ser107Leu	S107L	P21673 S107L	DAMAGING	-3.73		Deleterious	-3.241	effect	44	0.71	44	0.314	0.32972	1	Neutral	5	0.262
60	rs1922686134	A>T	NC_000023.10:g.23803666A>T	NC_000023.11:g.23785549A>T	NP_002961.1:p.Asn112Tyr	N112Y	P21673 N112Y	TOLERATED	0.26		Neutral	-1.645	effect	51	0.75	23	0.151	0.63172	1	Neutral	9	0.066
61	rs1922697582	G>A	NC_000023.10:g.23803968G>A	NC_000023.11:g.23785851G>A	NP_002961.1:p.Glu171Lys	E171K	P21673 E171K	TOLERATED	-1.1		Neutral	-1.778	effect	34	0.66	6	0.239	0.45633	1	Neutral	9	0.058
Supplementary Table S3: The URL links of the used tools and servers in the study.
Tools/ servers			URL links
FATHMM			fathmm - Analyze dbSNP/Protein Missense Variants (biocompute.org.uk)
PROVEAN			PROVEAN Home (jcvi.org)
SNAP-2			https://rostlab.org/services/snap2web/
SuSPect			http://www.sbg.bio.ic.ac.uk/suspect/
VEST-4			CRAVAT: Home
SNPs&GO			SNPs&GO - Predicting disease associated variations using GO terms. (biofold.org)
STRING			STRING: functional protein association networks (string-db.org)
